# Supplementary material for: PBRM-1/PBAF-regulated genes in a multipotent progenitor in Caenorhabditis elegans
Source: G3 (Bethesda). 2023 Dec 27;14(3):jkad297. doi: 10.1093/g3journal/jkad297 (PMC10917506; doi:10.1093/g3journal/jkad297)
Supplement: jkad297_Supplementary_Data [file jkad297_supplementary_data.zip]

Archive with 6 entries (6 files):
- Supplemental_Material_G3-2023-404630.docx
- Figure_S1_G3-2023-404630.pdf
- File_S1_G3-2023-404630.xlsx
- File_S2_G3-2023-404630.xlsx
- File_S3_G3-2023-404630.xlsx
- File_S4_G3-2023-404630.xlsx
