# Supplementary material for: PBRM-1/PBAF-regulated genes in a multipotent progenitor in Caenorhabditis elegans
Source: G3 (Bethesda). 2023 Dec 27;14(3):jkad297. doi: 10.1093/g3journal/jkad297 (PMC10917506; doi:10.1093/g3journal/jkad297)
Supplement: jkad297_Supplementary_Data [file jkad297_supplementary_data.zip › File_S1_G3-2023-404630.xlsx]

## Sheet: Table S1 - strains
Strain	Genotype
RA518	pbrm-1(ok843)/hT2[qIs48]
EG6705	unc 119(ed9); ttTi14024; oxEx1584[eft-3p::GFP + unc-119(+)]
EG7838	oxTi718[eft-3p::tdTomato::H2B + unc-119(+)]; unc-119(ed3)
RA650	pbrm-1(rd29[pbrm-1::GFP + loxP]) I
RA661	pbrm-1(rd31[loxP + pbrm-1::GFP + loxP]) I
RA654	unc-119(ed3) III; rdIs67[Phnd-1::CRE , unc-119+]X
RA663	pbrm-1(rd31[loxP + pbrm-1::GFP + loxP]) I; unc-119(ed3) III; rdIs67[Phnd-1::CRE, unc-119+] X
RA674	unc-119(ed3) III; rdIs74[Phnd-1::GFPnanobody::CRE , unc-119+]X
RA678	pbrm-1(rd31[loxP + pbrm-1::GFP + loxP]) I; unc-119(ed3) III; rdIs74[Phnd-1::GFPnanobody::CRE , unc-119+]X
RA683	unc-119(ed3) III; rdIs79[Phnd-1::ZIF-1 , unc-119+]X
RA685	pbrm-1(rd31[loxP + pbrm-1::GFP + loxP]) I; unc-119(ed3) III; rdIs79[Phnd-1::ZIF-1 , unc-119+]X

## Sheet: Table S2 - primers
Primer	Name	Sequence
RA1386	pbrm-1_hal_F	acgttgtaaaacgacggccagtcgccggcaGGGACCACCACAAAACGGAA
RA1387	pbrm-1_hal_R	CATCGATGCTCCTGAGGCTCCCGATGCTCCTTGAGTTGGTCGGTCCATTACAA
	pbrm-1_har	CGTGATTACAAGGATGACGATGACAAGAGATGAAATCAGTGGATCTCTTGTTAAAATTTTATGCAATTTTTATAACTTTATCATAATTATCCTACCCTATCTCGCCTCCCCGTTCAATCCAGAAAACAAGAATCTCTTTTTCTTTTAATGTATTTTCTGATAACCAGTTATGTGTGCTCCTTCTGTTTTTATCCTCTCATGATTCCCACGAATACCTTAAATCCTATTTATTTTCAATAATTTATTCGTTTCTTGATTGTATTTCTTACTACCCACTTCAGTCACTAAATTTATTATCATTTCCAATTCACCTTTTTTTAAAATATTTTTATTAATGGGTCGGGTATGAAACAAATTCAAACGATAAATCAAACATCAAAGATCTGTCGCCAAAATTAC…
RA1318	pbrm-1_sgRNA	ACCAACTCAATGAAATCAGgttttagagctagaaatagcaagt
RA1062	Gold_sgRNA	CAAGACATCTCGCAATAGG
RA1063	Fried_sgRNA	CAAACATTTAGATTTGCAATTC
RA1413	pbrm-1_sgRNA3	CGCACGGAGGTTGACAGACGgttttagagctagaaatagcaagt
RA1433	pbrm-1_lox	gagacgagataaaatgcgacgcacggaggttgacagATAACTTCGTATAGCATACATTATACGAAGTTATacgaggcgataccgtgaagagaggcagcgcagatgg
RA1396	Phnd1_cre_F	accagagctcacctaggtatctagACTAGCGGCAAATTTACG
RA1397	Phnd1_cre_R	ttgtaatccattttaattaatctagaTTTGTAGATGAGCTAGCG
RA1506	GFPnano_F	atctacaaatctagattaattaATGGATCAAGTCCAACTG
RA1507	GFPnano_R	tcgtgatccttgtaatccatGATGCGTTGAAGCAGTTTC
RA1508	ZIF-1_F	atctacaaatctagattaattaATGAGTGAGTGTTCCGCGAG
RA1791	tbb-2_R	tgagacttttttcttggcggc
RA1792	tbb-2_GA_F	CTATACAAATAGCATTCGTAataaatgcaaaatcctttcaag
RA1793	tbb-2_GA_R	GAAAGGGCCCGTACGGCCGACTAGtgagacttttttcttggc
RA1791	tbb-2_R	tgagacttttttcttggcggc
RA1799	GFP_F	ATGAGTAAAGGAGAAGAACTTTTC
RA1800	hsp-4_F1	ttgaacccgtttgactactcc
RA1801	hsp-4_F2	actccaaattcacgaagttacca
RA1802	hsp-4_R	GAAAAGTTCTTCTCCTTTACTCATatttttctcttgatgagcggtc
RA1803	txdc-12.1_F1	tgtggcctaatatcgacagc
RA1804	txdc-12.1_F2	cgacagctaactagatacggg
RA1805	txdc-12.1_R	GAAAAGTTCTTCTCCTTTACTCATctggaacaacggggaattgg
RA1806	hsp-12.3_F1	cgcactggtaatacacgaatc
RA1807	hsp-12.3_F2	actggtaatacacgaatcccg
RA1808	hsp-12.3_R	GAAAAGTTCTTCTCCTTTACTCATtttatcagaaaatagtttcaaaaagtccc
RA1809	W03F9.4_F1	gagaggagtacacggtcgc
RA1810	W03F9.4_F2	tggcctaggaaactttaagcg
RA1811	W03F9.4_R	GAAAAGTTCTTCTCCTTTACTCATttttatctgtaaaatttgaacttttgc
RA1812	dpy-18_F1	tcgaagaatccagcgtgatg
RA1813	dpy-18_F2	tacttccccgagacaacaca
RA1814	dpy-18_R	GAAAAGTTCTTCTCCTTTACTCATtctgaaaaattgagagttaggg
RA1815	Y41C4A.32_F1	TCCAAATTGCGGATTGTTACT
RA1816	Y41C4A.32_F2	CGAATCGAGCCGGTTTTTA
RA1817	Y41C4A.32_R	GAAAAGTTCTTCTCCTTTACTCATttttcagataaatctaatctgc
RA1818	F55G11.4_F1	ATACCGCATTTTGGGAGCCA
RA1819	F55G11.4_F2	TGGGAGCCAATGAAACATACG
RA1820	F55G11.4_R	GAAAAGTTCTTCTCCTTTACTCATttcagagtgaaatcttgaaacttg
RA1821	acdh-1_F1	atagttggcagcaattatcacg
RA1822	acdh-1_F2	cacgttcccattgtcattaaagt
RA1823	acdh-1_R	GAAAAGTTCTTCTCCTTTACTCATtgtgaaggtgaaagtaattagtg
RA1824	srb-5_F1	CCTTGATAGTGAGTTTCACGC
RA1825	srb-5_F2	GTTATTTGTGCCCTGCTCAC
RA1826	srb-5_R	GAAAAGTTCTTCTCCTTTACTCATtttctttttctcgaataaattattttc
RA1827	nlp-58_F1	TTGAGCGATGTTGACGACTG
RA1828	nlp-58_F2	TGACGACTGGGCTCTTATCA
RA1829	nlp-58_R	GAAAAGTTCTTCTCCTTTACTCATgacggcagatgaatggaag
