# Supplementary material for: PBRM-1/PBAF-regulated genes in a multipotent progenitor in Caenorhabditis elegans
Source: G3 (Bethesda). 2023 Dec 27;14(3):jkad297. doi: 10.1093/g3journal/jkad297 (PMC10917506; doi:10.1093/g3journal/jkad297)
Supplement: jkad297_Supplementary_Data [file jkad297_supplementary_data.zip › File_S2_G3-2023-404630.xlsx]

## Sheet: Legend
	File S2 Results of pbrm-1(TS-KO) RNA-seq
	1) pbrm-1 DEGs (FDR ≤ 0.05)
	2) pbrm-1 DEGs that are expressed in SGPs
	3) GO biological process terms for pbrm-1 DEGs (SGP expressed)
	4) pbrm-1 DEGs that are expressed in muscles
	5) Genes that are positively regulated by pbrm-1 and normally SGP-biased.
	6) Genes that are negatively regulated by pbrm-1 and normally hmc-biased.

## Sheet: pbrm-1 DEGs (FDR ≤ 0.05)
WBGeneID	Gene	baseMean	log2FoldChange	lfcSE	stat	pvalue	padj
WBGene00008292	C54C8.4	14.8807	-4.03417	1.30348	-3.09492	0.00196864	0.0224542
WBGene00009032	bgnt-1.3	17.8977	-3.75713	1.09862	-3.41987	0.000626518	0.00947794
WBGene00019154	glf-1	258.563	-3.29826	0.840651	-3.92346	8.73e-05	0.0019762
WBGene00006948	wrt-2	189.705	-3.10376	0.980259	-3.16627	0.00154409	0.0187214
WBGene00018092	F36F12.1	25.6461	-2.99408	1.01903	-2.93818	0.0033015	0.033075
WBGene00006947	wrt-1	225.504	-2.9667	0.93509	-3.17263	0.00151062	0.0184236
WBGene00011175	R09E10.5	524.718	-2.85392	0.748847	-3.81109	0.000138356	0.00288386
WBGene00017018	D1014.5	40.9625	-2.85209	0.927931	-3.0736	0.00211493	0.0236981
WBGene00006954	wrt-8	17.2159	-2.83573	0.69934	-4.05488	5.02e-05	0.00128708
WBGene00235268	Y54G2A.76	40.093	-2.82926	0.959559	-2.9485	0.00319323	0.0321264
WBGene00020384	T09D3.3	13.1596	-2.75269	0.799752	-3.44193	0.000577571	0.00890019
WBGene00000190	warf-1	910.518	-2.74894	0.170976	-16.0779	3.64e-58	3.02e-54
WBGene00010124	F55G11.4	324.329	-2.74372	0.179931	-15.2487	1.68e-52	9.26e-49
WBGene00010461	K01D12.1	43.6893	-2.74144	0.881144	-3.11122	0.00186314	0.0215478
WBGene00022577	nstp-3	24.8172	-2.73739	0.920042	-2.97529	0.00292715	0.0300337
WBGene00019148	H03E18.1	188.582	-2.64145	0.769947	-3.43069	0.000602053	0.00919185
WBGene00270321	Y41C4A.32	4662.4	-2.62273	0.174135	-15.0615	2.9e-51	1.2e-47
WBGene00017562	F18C5.9	13.5864	-2.61182	0.786264	-3.3218	0.000894377	0.0124595
WBGene00017937	F30H5.3	723.237	-2.58027	0.689058	-3.74463	0.00018066	0.00359799
WBGene00011594	T07G12.3	20.403	-2.56003	0.606477	-4.22115	2.43e-05	0.000706771
WBGene00012429	Y11D7A.5	11.4768	-2.54799	0.860128	-2.96234	0.00305315	0.031057
WBGene00000695	col-121	263.365	-2.54722	0.830903	-3.06561	0.00217229	0.0242424
WBGene00015077	B0238.13	98.5891	-2.524	0.302428	-8.34577	7.08e-17	1.77e-14
WBGene00018640	F49E10.2	70.1219	-2.50432	0.738497	-3.3911	0.000696125	0.0102773
WBGene00006950	wrt-4	43.1082	-2.47797	0.726866	-3.40911	0.000651745	0.009788
WBGene00018617	srt-17	11.0532	-2.46157	0.56684	-4.34262	1.41e-05	0.000448097
WBGene00013852	hhat-1	110.754	-2.45127	0.881341	-2.78129	0.00541429	0.0472608
WBGene00003888	osm-8	35.5831	-2.44701	0.815772	-2.99962	0.00270316	0.0282076
WBGene00011107	R07E3.6	199.961	-2.43554	0.72825	-3.34437	0.000824684	0.0116954
WBGene00013846	ZC84.1	83.0048	-2.42127	0.698429	-3.46674	0.000526808	0.00829559
WBGene00020472	lips-11	222.482	-2.40509	0.184378	-13.0444	6.84e-39	1.03e-35
WBGene00001076	dpy-17	3183.97	-2.36406	0.81628	-2.89614	0.00377781	0.0364777
WBGene00007806	clec-230	16.8401	-2.35498	0.819855	-2.87243	0.00407324	0.0387872
WBGene00009859	clec-33	73.3497	-2.35447	0.191304	-12.3075	8.25e-35	8.03e-32
WBGene00013849	ZC84.6	79.1397	-2.35316	0.681695	-3.45192	0.000556613	0.00864972
WBGene00019520	K08B12.1	120.526	-2.32997	0.827342	-2.81621	0.00485936	0.0438269
WBGene00004155	pqn-73	327.016	-2.32486	0.653871	-3.55553	0.000377219	0.00648959
WBGene00001075	dpy-14	2732	-2.32464	0.841472	-2.76258	0.00573456	0.0491162
WBGene00019931	R07C12.1	120.459	-2.31754	0.196919	-11.769	5.64e-32	4.44e-29
WBGene00009041	cut-3	927.681	-2.30998	0.743988	-3.10486	0.00190369	0.0219249
WBGene00015259	dod-20	29.0415	-2.30825	0.344423	-6.7018	2.06e-11	2.7e-09
WBGene00020194	T03G6.1	177.529	-2.27488	0.779299	-2.91914	0.00350994	0.0346803
WBGene00011104	cut-5	69.9484	-2.2714	0.647058	-3.51036	0.000447507	0.00739146
WBGene00012939	subs-4	63.6802	-2.26917	0.699212	-3.24533	0.00117315	0.0152999
WBGene00050906	F20E11.17	42.5789	-2.24908	0.290555	-7.74063	9.89e-15	2.02e-12
WBGene00013328	srlf-27	15.4236	-2.22401	0.640431	-3.47268	0.000515284	0.00816071
WBGene00005018	sqt-3	4561.94	-2.22122	0.778303	-2.85392	0.00431829	0.0404687
WBGene00020590	T19H12.6	27.3803	-2.20182	0.678574	-3.24477	0.00117545	0.0153058
WBGene00022018	Y61A9LA.7	20.0695	-2.19509	0.357927	-6.13279	8.64e-10	8.41e-08
WBGene00000039	acn-1	624.661	-2.17238	0.773525	-2.80841	0.00497867	0.0444462
WBGene00000705	col-131	18.3146	-2.16155	0.698144	-3.09614	0.00196056	0.0224084
WBGene00009895	scl-2	8116.63	-2.13391	0.177629	-12.0133	3.02e-33	2.63e-30
WBGene00001716	grl-7	185.756	-2.11435	0.686771	-3.07868	0.0020792	0.0234087
WBGene00018682	aagr-4	469.982	-2.10747	0.322091	-6.54308	6.03e-11	7.23e-09
WBGene00017716	sups-1	141.126	-2.10555	0.764806	-2.75305	0.00590426	0.0499823
WBGene00008605	mlt-9	267.472	-2.10483	0.604274	-3.48324	0.000495384	0.00792902
WBGene00012683	asp-17	23.0103	-2.09734	0.362582	-5.78444	7.28e-09	5.9e-07
WBGene00016160	C27D6.1	20.5127	-2.07758	0.335878	-6.18551	6.19e-10	6.17e-08
WBGene00044383	T05A7.11	72.0989	-2.05301	0.661213	-3.10492	0.00190332	0.0219249
WBGene00013173	Y53F4B.27	65.0766	-2.04871	0.635668	-3.22293	0.00126886	0.0161785
WBGene00009029	F21H7.3	15.7331	-2.04277	0.447937	-4.56039	5.11e-06	0.000184906
WBGene00001691	grd-2	13.0311	-2.02541	0.722267	-2.80423	0.00504364	0.0448534
WBGene00011508	T05H10.3	386.951	-2.02418	0.628614	-3.22007	0.0012816	0.0162782
WBGene00219611	linc-123	12.0868	-1.98493	0.493908	-4.01882	5.85e-05	0.0014491
WBGene00044024	C35A5.11	120.12	-1.97024	0.635907	-3.09831	0.0019463	0.022307
WBGene00009830	cutl-18	41.0913	-1.96763	0.692222	-2.84249	0.00447625	0.0414234
WBGene00022725	ZK381.2	21.7654	-1.92953	0.630104	-3.06224	0.0021969	0.0244003
WBGene00044658	C01G10.17	20.5727	-1.90645	0.384548	-4.95765	7.14e-07	3.25e-05
WBGene00000650	col-74	1043.7	-1.87991	0.647431	-2.90365	0.00368839	0.0359389
WBGene00019839	R02F11.1	320.169	-1.87615	0.60523	-3.0999	0.00193584	0.0222179
WBGene00013171	Y53F4B.25	32.4852	-1.87481	0.543387	-3.45022	0.000560121	0.00867978
WBGene00004230	ptr-16	89.4837	-1.8739	0.561397	-3.33793	0.000844058	0.0118988
WBGene00009573	F40E10.5	108.016	-1.86517	0.527827	-3.53368	0.000409819	0.00693508
WBGene00018133	F37A4.3	29.417	-1.86481	0.650595	-2.86632	0.00415275	0.0393857
WBGene00017307	F09F9.2	75.9864	-1.86305	0.608884	-3.05978	0.00221501	0.0245043
WBGene00016164	C27D9.2	11.2117	-1.85904	0.438088	-4.24354	2.2e-05	0.000653746
WBGene00007804	C29F3.3	59.9104	-1.85711	0.319423	-5.81397	6.1e-09	5.05e-07
WBGene00044623	bus-8B	374.686	-1.84624	0.526192	-3.50868	0.000450331	0.00740853
WBGene00022038	Y65B4BL.6	12.5544	-1.84308	0.53331	-3.45592	0.000548415	0.00856251
WBGene00009215	thn-2	19.9414	-1.81568	0.511687	-3.54842	0.000387548	0.00661911
WBGene00013648	Y105C5B.7	11.7508	-1.81513	0.503842	-3.60258	0.000315073	0.00564335
WBGene00004127	abu-12	102.822	-1.79977	0.523576	-3.43746	0.000587187	0.00901479
WBGene00018358	erp-44.3	127.804	-1.79455	0.208442	-8.60935	7.35e-18	2.13e-15
WBGene00003099	lys-10	30.5806	-1.78642	0.333778	-5.3521	8.69e-08	5.27e-06
WBGene00001714	grl-5	64.3025	-1.77348	0.609138	-2.91145	0.00359751	0.0353136
WBGene00010005	cnc-7	210.096	-1.77032	0.303943	-5.82453	5.73e-09	4.76e-07
WBGene00000521	cky-1	37.2891	-1.7695	0.523056	-3.38301	0.000716966	0.0105253
WBGene00004104	pqn-13	368.391	-1.76365	0.455942	-3.86815	0.000109665	0.00238497
WBGene00015645	lips-7	23.4858	-1.7606	0.422847	-4.16368	3.13e-05	0.000866682
WBGene00010442	bus-12	50.3956	-1.75637	0.498767	-3.52144	0.000429216	0.00716825
WBGene00013637	Y105C5A.13	75.6208	-1.75171	0.316276	-5.53857	3.05e-08	2.09e-06
WBGene00016700	C46A5.4	199.117	-1.74651	0.514366	-3.39546	0.000685144	0.0101788
WBGene00219436	C49H3.16	32.6636	-1.74585	0.590476	-2.95669	0.0031096	0.031515
WBGene00016845	C50F7.5	9957.92	-1.74508	0.153604	-11.3609	6.55e-30	3.61e-27
WBGene00004120	pqn-32	319.319	-1.74312	0.544698	-3.20017	0.00137348	0.0171168
WBGene00012585	lips-15	1625.08	-1.73781	0.472345	-3.67911	0.000234053	0.00444218
WBGene00206512	Y39A3B.7	21.9062	-1.73531	0.334602	-5.18619	2.15e-07	1.14e-05
WBGene00018737	dead	285.509	-1.73248	0.608335	-2.8479	0.00440083	0.0410141
WBGene00000503	cht-1	3554.54	-1.72792	0.187353	-9.22281	2.89e-20	1.02e-17
WBGene00018616	F48G7.5	145.996	-1.72547	0.227214	-7.59404	3.1e-14	5.97e-12
WBGene00011999	T24F1.7	10.6985	-1.70618	0.582806	-2.92753	0.00341668	0.0339209
WBGene00019906	R05G9R.1	78.2703	-1.70307	0.41326	-4.12106	3.77e-05	0.00101985
WBGene00015403	clec-10	696.07	-1.69864	0.0819426	-20.7296	1.87e-95	3.1e-91
WBGene00019644	cpt-4	168.078	-1.69502	0.588212	-2.88166	0.00395589	0.0377566
WBGene00022024	Y64H9A.2	20.8323	-1.69307	0.607851	-2.78534	0.00534716	0.0468314
WBGene00017705	F22E5.6	60.8897	-1.69287	0.228055	-7.42307	1.14e-13	2.04e-11
WBGene00044631	bus-18	70.5505	-1.68798	0.339576	-4.97085	6.67e-07	3.07e-05
WBGene00009710	F44G3.10	29.1166	-1.68178	0.403581	-4.16715	3.08e-05	0.000856469
WBGene00011757	cht-2	35.7482	-1.65949	0.464754	-3.5707	0.00035603	0.00620322
WBGene00011278	R74.2	178.005	-1.64967	0.475119	-3.47211	0.000516386	0.00816255
WBGene00000512	ckb-2	781.27	-1.6301	0.139961	-11.6468	2.38e-31	1.58e-28
WBGene00044212	Y68A4A.13	40.78	-1.62796	0.258327	-6.30191	2.94e-10	3.11e-08
WBGene00019866	R04B3.1	31.9568	-1.60926	0.467828	-3.43985	0.000582045	0.00895246
WBGene00008891	clec-42	2048.56	-1.60317	0.125703	-12.7537	2.97e-37	3.28e-34
WBGene00007232	C01G10.5	57.6232	-1.60139	0.261184	-6.13126	8.72e-10	8.44e-08
WBGene00010033	F54B11.10	20.1971	-1.59598	0.557243	-2.86407	0.00418242	0.0396278
WBGene00020976	oac-51	150.989	-1.58797	0.4478	-3.54616	0.000390885	0.00666029
WBGene00018619	F48G7.8	17.2675	-1.54089	0.348071	-4.42694	9.56e-06	0.000318279
WBGene00007153	clec-41	2088.44	-1.53424	0.131304	-11.6847	1.53e-31	1.1e-28
WBGene00077697	F58E6.13	125.925	-1.52145	0.359872	-4.22776	2.36e-05	0.000690006
WBGene00003096	lys-7	4034.3	-1.51069	0.106043	-14.246	4.75e-46	1.12e-42
WBGene00007833	oac-6	54.2801	-1.4999	0.323002	-4.64361	3.42e-06	0.000128779
WBGene00000610	col-33	11.7333	-1.4948	0.532159	-2.80894	0.00497055	0.0444462
WBGene00010594	swt-5	44.3511	-1.49366	0.422829	-3.53253	0.000411596	0.00695804
WBGene00015046	nlp-34	2151.33	-1.49311	0.287265	-5.19769	2.02e-07	1.08e-05
WBGene00003574	ncx-9	34.9722	-1.49295	0.375767	-3.97307	7.1e-05	0.00167748
WBGene00006217	str-173	24.6054	-1.48555	0.452492	-3.28305	0.00102691	0.0138174
WBGene00011796	T16G1.2	47.9274	-1.48092	0.506172	-2.92572	0.00343662	0.034078
WBGene00020766	T24C12.4	14.3385	-1.47803	0.48398	-3.0539	0.00225887	0.0249229
WBGene00011844	T19C9.8	131.312	-1.47436	0.258386	-5.70603	1.16e-08	8.94e-07
WBGene00018487	F46C8.8	120.373	-1.47427	0.303301	-4.86073	1.17e-06	4.96e-05
WBGene00015398	tag-293	415.507	-1.4737	0.226943	-6.49371	8.37e-11	9.76e-09
WBGene00044206	T26H5.9	3231.57	-1.46828	0.221771	-6.62067	3.58e-11	4.42e-09
WBGene00011803	T16G12.1	295.532	-1.46065	0.527844	-2.7672	0.00565397	0.0486398
WBGene00000397	cdh-5	299.366	-1.45458	0.508175	-2.86236	0.00420503	0.0397221
WBGene00017068	D2092.8	42.8251	-1.45252	0.46427	-3.12861	0.00175636	0.0206154
WBGene00016923	C54F6.5	94.7375	-1.45208	0.230445	-6.30122	2.95e-10	3.11e-08
WBGene00050903	Y17D7C.4	41.1507	-1.4492	0.290504	-4.9886	6.08e-07	2.82e-05
WBGene00015103	B0280.7	16.6081	-1.44659	0.40586	-3.56427	0.000364872	0.00632981
WBGene00000015	abf-4	10.859	-1.44181	0.486377	-2.9644	0.00303273	0.030937
WBGene00022645	irg-8	291.083	-1.44011	0.202504	-7.11148	1.15e-12	1.86e-10
WBGene00002008	hsp-4	5701.19	-1.43064	0.290389	-4.92663	8.37e-07	3.72e-05
WBGene00021002	W03F9.4	387.344	-1.41946	0.351659	-4.03648	5.43e-05	0.00136891
WBGene00000893	cyn-17	122.263	-1.41354	0.469301	-3.01201	0.00259526	0.0275684
WBGene00235090	C38D9.13	19.5262	-1.41276	0.402345	-3.51133	0.000445875	0.00737186
WBGene00008163	C47F8.7	12.093	-1.40279	0.463083	-3.02923	0.00245174	0.0264513
WBGene00010926	M153.3	11.7814	-1.39693	0.451333	-3.09511	0.00196739	0.0224542
WBGene00194928	ZC513.14	360.325	-1.39301	0.153021	-9.10343	8.75e-20	3.02e-17
WBGene00015759	C14C6.5	3848.05	-1.38854	0.105715	-13.1347	2.08e-39	3.83e-36
WBGene00018645	F49F1.5	412.778	-1.38836	0.13752	-10.0957	5.77e-24	2.51e-21
WBGene00195004	K08D12.8	14.6888	-1.38611	0.500021	-2.7721	0.00556955	0.0482084
WBGene00006952	wrt-6	78.0545	-1.38145	0.421991	-3.27363	0.00106174	0.0141366
WBGene00017721	F22F7.3	22.3919	-1.38084	0.451283	-3.05982	0.00221474	0.0245043
WBGene00013965	ZK287.4	132.289	-1.36828	0.467305	-2.92803	0.00341117	0.0338865
WBGene00015593	C08E3.1	336.788	-1.36696	0.119935	-11.3975	4.3e-30	2.64e-27
WBGene00010345	F59F5.7	81.2804	-1.35697	0.38576	-3.51766	0.000435366	0.0072488
WBGene00016360	C33G8.2	363.729	-1.35059	0.129857	-10.4006	2.46e-25	1.13e-22
WBGene00001077	dpy-18	3580.3	-1.34743	0.167782	-8.03086	9.68e-16	2.19e-13
WBGene00004176	srlf-36	102.704	-1.34409	0.158977	-8.45461	2.8e-17	7.47e-15
WBGene00004146	pqn-63	30.0222	-1.33474	0.460644	-2.89754	0.00376097	0.0363406
WBGene00044533	F41F3.8	49.4051	-1.32741	0.45098	-2.94338	0.00324647	0.0326422
WBGene00008013	C38D9.5	47.0551	-1.32457	0.248321	-5.33411	9.6e-08	5.7e-06
WBGene00219208	B0365.9	61.5332	-1.32017	0.422008	-3.12831	0.00175817	0.020622
WBGene00005611	srj-23	44.5378	-1.31511	0.329549	-3.99064	6.59e-05	0.00158653
WBGene00017199	clec-45	102.166	-1.31103	0.214943	-6.09942	1.06e-09	1.01e-07
WBGene00007231	C01G10.4	37.2484	-1.30326	0.302527	-4.30793	1.65e-05	0.000513897
WBGene00004144	srlf-35	886.638	-1.2999	0.147662	-8.8032	1.33e-18	4.15e-16
WBGene00020017	R12A1.3	85.8709	-1.29289	0.391938	-3.29872	0.000971256	0.0131865
WBGene00020973	W03B1.3	54.4797	-1.28063	0.402685	-3.18024	0.00147153	0.0180532
WBGene00009592	F40F12.3	17.017	-1.27854	0.418114	-3.05788	0.00222912	0.0246275
WBGene00000556	cnc-2	27.8724	-1.27034	0.342695	-3.70692	0.000209797	0.00404678
WBGene00002983	lgx-1	459.477	-1.26819	0.417409	-3.03824	0.00237964	0.0258758
WBGene00044783	T26H5.10	47.2798	-1.26445	0.189843	-6.66048	2.73e-11	3.47e-09
WBGene00044292	F56D6.8	44.5807	-1.26355	0.237267	-5.32545	1.01e-07	5.91e-06
WBGene00011948	rocf-1	221.813	-1.26151	0.433214	-2.91199	0.00359134	0.035295
WBGene00269373	M01D1.12	53.1356	-1.2593	0.406824	-3.09544	0.0019652	0.0224459
WBGene00008602	oac-14	342.875	-1.25794	0.239711	-5.24775	1.54e-07	8.55e-06
WBGene00007648	folr-1	22.545	-1.25508	0.333574	-3.76253	0.000168202	0.00339895
WBGene00005644	srp-3	161.078	-1.25411	0.138143	-9.07831	1.1e-19	3.72e-17
WBGene00011535	idpc-5	27.6093	-1.25357	0.447225	-2.803	0.00506299	0.0449049
WBGene00009853	arrd-27	16.21	-1.25256	0.416519	-3.0072	0.00263666	0.0278651
WBGene00015360	C02G6.2	49.0639	-1.24506	0.232625	-5.35224	8.69e-08	5.27e-06
WBGene00020281	T06A4.1	102.49	-1.24417	0.316821	-3.92703	8.6e-05	0.0019551
WBGene00021389	Y38A10A.2	82.3926	-1.2441	0.292116	-4.25891	2.05e-05	0.000621743
WBGene00020010	R11G1.1	505.783	-1.23702	0.0863669	-14.3228	1.58e-46	4.35e-43
WBGene00019933	R07C12.3	14.2116	-1.23018	0.379408	-3.24237	0.00118541	0.0153871
WBGene00017754	chtb-2	76.546	-1.22675	0.384001	-3.19467	0.00139993	0.017355
WBGene00011949	idpp-7	21.6151	-1.2262	0.378291	-3.24142	0.00118936	0.0154133
WBGene00008132	gale-1	1200.45	-1.22093	0.0898427	-13.5896	4.62e-42	9.55e-39
WBGene00199829	C52E4.17	12.2658	-1.21842	0.400116	-3.04518	0.00232542	0.0254367
WBGene00000602	col-13	58.7453	-1.20868	0.222919	-5.42209	5.89e-08	3.79e-06
WBGene00003114	mab-23	15.0209	-1.20655	0.36277	-3.32593	0.000881236	0.012318
WBGene00010746	K10D11.2	19.1292	-1.20512	0.313974	-3.83828	0.000123898	0.00263562
WBGene00018738	swip-10	66.1425	-1.19934	0.402249	-2.98158	0.00286767	0.0296069
WBGene00043998	T21C12.8	43.5084	-1.19067	0.24662	-4.82796	1.38e-06	5.76e-05
WBGene00001158	ech-9	100.453	-1.19043	0.232301	-5.1245	2.98e-07	1.52e-05
WBGene00008150	mam-2	48.367	-1.18225	0.409892	-2.8843	0.0039229	0.0375238
WBGene00018472	nep-16	95.8742	-1.182	0.280039	-4.22082	2.43e-05	0.000706771
WBGene00045457	F33H12.7	78.9503	-1.18198	0.18822	-6.27982	3.39e-10	3.51e-08
WBGene00018865	F55A12.6	126.348	-1.17907	0.198453	-5.9413	2.83e-09	2.54e-07
WBGene00005188	srg-31	73.5124	-1.17776	0.184879	-6.37043	1.88e-10	2.03e-08
WBGene00012728	Y39G8B.9	625.384	-1.17623	0.103994	-11.3106	1.16e-29	6.21e-27
WBGene00013263	txdc-12.1	706.754	-1.17623	0.242662	-4.84719	1.25e-06	5.27e-05
WBGene00011831	T19B10.2	1218.75	-1.17443	0.40012	-2.9352	0.00333332	0.033293
WBGene00018600	F48C1.8	27.6133	-1.17437	0.294098	-3.99313	6.52e-05	0.00157559
WBGene00044016	C35A5.10	37.0525	-1.17137	0.306836	-3.81757	0.000134772	0.00282698
WBGene00011530	T06D8.10	261.495	-1.17006	0.293436	-3.98745	6.68e-05	0.00160263
WBGene00195179	F48C1.11	682.432	-1.16942	0.394479	-2.96446	0.00303212	0.030937
WBGene00022891	ZK1290.10	56.5576	-1.16941	0.214845	-5.44307	5.24e-08	3.43e-06
WBGene00017484	F15E6.3	2883.51	-1.16586	0.192671	-6.05105	1.44e-09	1.34e-07
WBGene00021883	Y54G2A.18	6337.05	-1.15557	0.0779896	-14.817	1.14e-49	3.77e-46
WBGene00018465	F45E1.4	821.323	-1.14834	0.14792	-7.76325	8.28e-15	1.73e-12
WBGene00008010	C38D9.2	448.513	-1.14711	0.21013	-5.45903	4.79e-08	3.18e-06
WBGene00010396	H13N06.2	31.1334	-1.14546	0.338331	-3.38561	0.000710202	0.0104572
WBGene00018713	F52G3.5	47.4975	-1.14126	0.352695	-3.23583	0.00121288	0.01567
WBGene00017794	mltn-13	33.9223	-1.13787	0.244238	-4.65887	3.18e-06	0.000120689
WBGene00013872	ZC374.2	260.206	-1.13634	0.400353	-2.83834	0.00453493	0.041789
WBGene00014759	F46A8.1	170.323	-1.13624	0.177948	-6.38526	1.71e-10	1.85e-08
WBGene00017553	nep-8	15.9975	-1.13559	0.347381	-3.26899	0.00107932	0.0143246
WBGene00011260	cnnm-5	18.4914	-1.13236	0.361023	-3.13652	0.00170967	0.0202396
WBGene00021176	txt-3	433.48	-1.13159	0.131467	-8.60739	7.47e-18	2.13e-15
WBGene00008636	F10A3.11	17.0595	-1.13114	0.336617	-3.36033	0.000778497	0.011153
WBGene00010987	R03C1.1	139.45	-1.12588	0.350613	-3.21118	0.00132191	0.0166243
WBGene00013492	Y70C5C.1	17.3929	-1.12564	0.393204	-2.86274	0.00419998	0.0396972
WBGene00011130	zip-6	11.933	-1.12449	0.387727	-2.9002	0.00372926	0.0361152
WBGene00010573	chtb-1	1672.27	-1.12078	0.365974	-3.06246	0.00219527	0.0244001
WBGene00022504	mam-1	118.62	-1.1171	0.359922	-3.10372	0.00191105	0.0219807
WBGene00013891	ZC434.3	35.3044	-1.10297	0.396884	-2.77907	0.00545144	0.047435
WBGene00015467	basl-1	17.7321	-1.09747	0.379968	-2.88833	0.00387293	0.0372008
WBGene00011540	T06E6.10	472.777	-1.09266	0.108426	-10.0775	6.95e-24	2.95e-21
WBGene00044707	pals-15	20.9378	-1.09084	0.346822	-3.14526	0.00165941	0.0198147
WBGene00000740	col-167	2018.56	-1.0886	0.385449	-2.82423	0.00473941	0.0431923
WBGene00007992	fipr-24	429.415	-1.08386	0.188266	-5.7571	8.56e-09	6.87e-07
WBGene00044807	T19H5.6	191.894	-1.0812	0.135093	-8.00336	1.21e-15	2.71e-13
WBGene00008621	F09C8.1	166.169	-1.07688	0.206593	-5.21257	1.86e-07	1e-05
WBGene00018601	F48C1.9	33.8943	-1.07219	0.351644	-3.04909	0.00229534	0.0252244
WBGene00004092	ppt-1	96.6188	-1.07215	0.216024	-4.9631	6.94e-07	3.18e-05
WBGene00009787	F46F2.3	2540.71	-1.06959	0.100007	-10.6951	1.07e-26	5.07e-24
WBGene00003957	pcp-2	430.939	-1.05778	0.343546	-3.079	0.00207696	0.0234087
WBGene00000757	col-184	60.7585	-1.05508	0.203295	-5.18991	2.1e-07	1.12e-05
WBGene00022680	ZK180.6	46.892	-1.05383	0.324278	-3.24977	0.00115498	0.0151022
WBGene00018352	fbxc-20	42.9538	-1.05292	0.327556	-3.21448	0.00130682	0.0165072
WBGene00008512	F01G10.10	71.5554	-1.05077	0.349398	-3.00737	0.0026352	0.0278651
WBGene00007660	pals-6	115.232	-1.04768	0.207163	-5.0573	4.25e-07	2.05e-05
WBGene00020290	T06D4.1	52.8339	-1.04026	0.36324	-2.86383	0.00418547	0.0396278
WBGene00014134	ZK896.3	18.0839	-1.03851	0.321835	-3.22685	0.00125162	0.0160576
WBGene00045475	T07A5.7	41.2161	-1.03752	0.20885	-4.96776	6.77e-07	3.11e-05
WBGene00019736	M02F4.2	19.4456	-1.02747	0.321274	-3.19812	0.00138327	0.0171999
WBGene00015152	B0348.2	72.7891	-1.02612	0.169354	-6.05903	1.37e-09	1.28e-07
WBGene00009857	clec-28	163.413	-1.01474	0.123417	-8.22202	2e-16	4.8e-14
WBGene00000557	cnc-3	432.904	-1.00742	0.235114	-4.28483	1.83e-05	0.00056258
WBGene00021213	Y18H1A.9	125.222	-1.00354	0.273044	-3.67537	0.000237501	0.00449217
WBGene00022570	sdz-35	142.126	-1.00232	0.14705	-6.81618	9.35e-12	1.3e-09
WBGene00020014	srlf-19	62.0326	-1.00077	0.177451	-5.6397	1.7e-08	1.28e-06
WBGene00017364	clec-7	1879.54	-0.999921	0.107302	-9.31874	1.18e-20	4.33e-18
WBGene00021028	W04C9.6	38.7374	-0.99794	0.245336	-4.06765	4.75e-05	0.00122806
WBGene00009431	dct-17	87.3778	-0.994258	0.218662	-4.54701	5.44e-06	0.000195349
WBGene00001715	grl-6	48.6069	-0.992099	0.22515	-4.4064	1.05e-05	0.000346511
WBGene00000191	arl-7	202.954	-0.986829	0.116766	-8.45137	2.88e-17	7.56e-15
WBGene00019517	K08B4.5	25.9729	-0.98095	0.287511	-3.41187	0.00064519	0.00971601
WBGene00017312	pitr-5	193.896	-0.979211	0.179413	-5.45787	4.82e-08	3.19e-06
WBGene00017363	F10G2.2	39.0035	-0.976909	0.294582	-3.31626	0.000912307	0.0126561
WBGene00012682	asp-16	61.5679	-0.97672	0.32531	-3.00243	0.00267833	0.0281081
WBGene00022263	Y73C8C.4	38.559	-0.968864	0.272639	-3.55365	0.000379925	0.00651581
WBGene00009213	thn-1	17.7349	-0.967417	0.349464	-2.76829	0.00563515	0.0485793
WBGene00015407	C03H5.5	338.009	-0.965491	0.0824206	-11.7142	1.08e-31	8.11e-29
WBGene00007672	fbxa-136	378.623	-0.953907	0.126404	-7.54652	4.47e-14	8.41e-12
WBGene00004115	pqn-26	119.028	-0.953611	0.309708	-3.07906	0.00207652	0.0234087
WBGene00043980	F11D5.7	20.3278	-0.952822	0.334064	-2.85222	0.00434157	0.0406408
WBGene00015338	catp-2	238.202	-0.952645	0.166049	-5.73713	9.63e-09	7.7e-07
WBGene00219410	C04C3.14	23.8935	-0.9499	0.271453	-3.49931	0.000466456	0.00760576
WBGene00021494	Y40B10B.1	375.636	-0.94421	0.141955	-6.65148	2.9e-11	3.67e-09
WBGene00006538	tbb-4	1779.82	-0.94317	0.0730544	-12.9105	3.93e-38	5e-35
WBGene00003734	nhx-6	847.751	-0.939471	0.299206	-3.13988	0.0016902	0.0200639
WBGene00016029	elf-1	105.454	-0.939258	0.336914	-2.78783	0.00530625	0.0465634
WBGene00015932	C17H12.6	29.6365	-0.93474	0.295675	-3.16138	0.00157022	0.0189549
WBGene00206361	K02G10.15	75.0871	-0.932576	0.172415	-5.40891	6.34e-08	4.04e-06
WBGene00009561	F39D8.3	28.7104	-0.92932	0.3369	-2.75844	0.00580776	0.0493731
WBGene00020149	T01D1.4	209.428	-0.92576	0.308277	-3.00301	0.00267323	0.0280901
WBGene00007210	agmo-1	200.414	-0.924201	0.304573	-3.03442	0.00241002	0.0261375
WBGene00009331	F32D8.7	209.117	-0.92361	0.254418	-3.63029	0.000283108	0.00514883
WBGene00011266	idpb-5	69.2357	-0.922575	0.252633	-3.65184	0.000260365	0.00480383
WBGene00044630	bus-17	108.758	-0.919695	0.303944	-3.02587	0.0024792	0.0267074
WBGene00005642	srp-1	83.3786	-0.917494	0.222563	-4.1224	3.75e-05	0.00101727
WBGene00015546	cpg-19	75.9995	-0.917119	0.31756	-2.88802	0.0038768	0.0372163
WBGene00015342	C02E7.10	164.945	-0.916431	0.262909	-3.48573	0.00049079	0.00789236
WBGene00020641	fbxa-68	16.1755	-0.914146	0.325278	-2.81035	0.00494875	0.0443834
WBGene00021518	hpo-6	528.622	-0.909455	0.152826	-5.95091	2.67e-09	2.42e-07
WBGene00013960	cutl-8	81.3633	-0.908841	0.269863	-3.36779	0.000757742	0.0109621
WBGene00011112	R07E5.4	92.2569	-0.908384	0.303818	-2.98989	0.00279073	0.0290117
WBGene00012583	clec-4	248.892	-0.907751	0.205538	-4.41646	1e-05	0.000332752
WBGene00019761	M03F8.1	52.7214	-0.901672	0.321434	-2.80515	0.00502928	0.0447498
WBGene00021072	W07B8.4	244.399	-0.898535	0.182357	-4.92735	8.34e-07	3.72e-05
WBGene00010493	meg-2	66.5507	-0.890874	0.276992	-3.21624	0.00129882	0.016459
WBGene00017366	F10G2.7	80.7616	-0.890302	0.153551	-5.79807	6.71e-09	5.47e-07
WBGene00012822	Y43F8B.12	65.7533	-0.888664	0.176195	-5.04363	4.57e-07	2.17e-05
WBGene00004177	srlf-37	498.652	-0.884085	0.0896087	-9.86607	5.84e-23	2.42e-20
WBGene00194695	B0462.5	90.0121	-0.880373	0.153713	-5.72737	1.02e-08	8.04e-07
WBGene00020571	lpr-7	179.497	-0.877739	0.2448	-3.58553	0.000336389	0.00596703
WBGene00010856	M04C9.1	385.867	-0.877287	0.0815174	-10.762	5.21e-27	2.53e-24
WBGene00019486	K07D4.6	45.0701	-0.873929	0.290024	-3.0133	0.00258425	0.0275044
WBGene00003485	mua-6	1436.94	-0.873006	0.0774283	-11.275	1.74e-29	9.02e-27
WBGene00045416	Y37H2A.14	132.341	-0.86957	0.189591	-4.58657	4.51e-06	0.000164621
WBGene00008447	E01G4.5	240.009	-0.866988	0.115881	-7.48173	7.33e-14	1.32e-11
WBGene00011313	idpb-4	21.3363	-0.866543	0.279197	-3.1037	0.00191119	0.0219807
WBGene00195177	Y43F8B.25	41.7728	-0.863291	0.232255	-3.71699	0.000201612	0.00392703
WBGene00017438	F13H8.5	213.947	-0.857781	0.260844	-3.28849	0.00100728	0.0136085
WBGene00006955	wrt-9	137.177	-0.851473	0.287615	-2.96047	0.00307174	0.0311665
WBGene00000560	cnc-6	1243.55	-0.847724	0.29819	-2.8429	0.00447058	0.0414035
WBGene00219691	linc-106	33.9685	-0.844853	0.220186	-3.83699	0.000124549	0.00264607
WBGene00015218	B0507.1	221.532	-0.844634	0.268876	-3.14135	0.00168169	0.020023
WBGene00016485	meg-4	57.3195	-0.844512	0.258655	-3.26501	0.0010946	0.0144692
WBGene00008449	E01G6.1	188.042	-0.843	0.225588	-3.7369	0.000186301	0.00369256
WBGene00206354	F27E5.9	123.733	-0.841723	0.168303	-5.00124	5.7e-07	2.65e-05
WBGene00219414	F14H3.15	40.2798	-0.841245	0.246721	-3.4097	0.000650352	0.00977595
WBGene00007233	C01G10.6	162.642	-0.8398	0.160203	-5.24211	1.59e-07	8.76e-06
WBGene00009094	F23H12.5	312.821	-0.838972	0.261707	-3.20576	0.00134705	0.0168763
WBGene00014132	ZK896.1	56.2414	-0.838097	0.179657	-4.66498	3.09e-06	0.000118246
WBGene00004017	phg-1	121.517	-0.835646	0.241243	-3.46392	0.00053237	0.00836403
WBGene00018707	oac-31	123.99	-0.835512	0.196234	-4.25774	2.07e-05	0.000623442
WBGene00004246	puf-10	129.671	-0.835054	0.159338	-5.24078	1.6e-07	8.79e-06
WBGene00022572	ZC239.14	84.2901	-0.83431	0.224119	-3.72263	0.00019716	0.00387069
WBGene00009620	fip-5	648.915	-0.833059	0.0987681	-8.43449	3.33e-17	8.6e-15
WBGene00018300	F41G3.3	64.723	-0.832654	0.268706	-3.09875	0.00194338	0.0222889
WBGene00019756	lrpc-1	73.9286	-0.832499	0.238178	-3.49528	0.000473573	0.00771421
WBGene00001045	dnj-27	1262.81	-0.832099	0.122364	-6.80019	1.04e-11	1.43e-09
WBGene00013884	ZC412.3	1715.69	-0.829586	0.0746393	-11.1146	1.07e-28	5.34e-26
WBGene00005648	srp-7	7147.88	-0.827208	0.0860016	-9.61852	6.68e-22	2.57e-19
WBGene00008850	F15B9.6	105.701	-0.823255	0.283084	-2.90817	0.00363554	0.0356025
WBGene00010661	tyr-2	2267.14	-0.822486	0.171009	-4.80961	1.51e-06	6.23e-05
WBGene00009397	clec-66	1314.4	-0.817675	0.0719726	-11.3609	6.55e-30	3.61e-27
WBGene00005582	sri-70	48.6632	-0.815292	0.204175	-3.99311	6.52e-05	0.00157559
WBGene00044787	pals-36	35.8058	-0.814268	0.23802	-3.42101	0.000623887	0.00944677
WBGene00003963	pdi-2	24057	-0.813881	0.121532	-6.69687	2.13e-11	2.77e-09
WBGene00044646	B0205.14	45.4292	-0.809606	0.201187	-4.02414	5.72e-05	0.00142744
WBGene00045400	C54D10.13	31.365	-0.807513	0.236482	-3.41469	0.000638553	0.00962482
WBGene00003090	lys-1	4246.83	-0.806059	0.19109	-4.21822	2.46e-05	0.000712467
WBGene00194717	ZC239.22	63.7334	-0.80445	0.202104	-3.98038	6.88e-05	0.00163374
WBGene00020972	trpl-2	225.517	-0.800389	0.115512	-6.92903	4.24e-12	6.32e-10
WBGene00010050	F54D5.4	1390.93	-0.800295	0.100712	-7.94636	1.92e-15	4.18e-13
WBGene00016425	C34H4.2	132.654	-0.797422	0.288673	-2.76237	0.00573831	0.0491162
WBGene00001692	grd-3	688.877	-0.795966	0.193563	-4.11218	3.92e-05	0.00105303
WBGene00015620	C08G9.2	218.227	-0.79464	0.234185	-3.39322	0.000690761	0.0102342
WBGene00014039	ZK662.2	89.7842	-0.790427	0.285455	-2.76901	0.00562268	0.0485651
WBGene00001522	gbh-1	90.6131	-0.789048	0.188705	-4.18139	2.9e-05	0.000816887
WBGene00008483	E04D5.4	58.2458	-0.787986	0.206285	-3.81988	0.000133514	0.00280414
WBGene00018823	F54E2.1	865.308	-0.786075	0.137611	-5.7123	1.11e-08	8.66e-07
WBGene00022571	ZC239.13	44.6515	-0.785722	0.201926	-3.89114	9.98e-05	0.00221646
WBGene00019760	calu-1	4721.08	-0.77986	0.136968	-5.69373	1.24e-08	9.48e-07
WBGene00012069	T26H5.4	167.588	-0.778714	0.230741	-3.37484	0.00073858	0.0107791
WBGene00235133	T26H5.14	185.741	-0.777808	0.153775	-5.05808	4.24e-07	2.04e-05
WBGene00001392	far-8	592.263	-0.777411	0.14106	-5.5112	3.56e-08	2.4e-06
WBGene00004217	ptr-2	425.552	-0.77668	0.223803	-3.47038	0.000519723	0.00820746
WBGene00022287	Y75B7AR.1	83.2455	-0.776089	0.214814	-3.61284	0.000302865	0.00544828
WBGene00020283	T06A4.3	243.822	-0.771625	0.233542	-3.30402	0.000953105	0.0129856
WBGene00021594	tig-3	22.9474	-0.768421	0.272566	-2.81921	0.00481415	0.043681
WBGene00138721	pals-37	135.429	-0.768065	0.157631	-4.87255	1.1e-06	4.71e-05
WBGene00022345	fbxa-138	172.977	-0.767903	0.187012	-4.10618	4.02e-05	0.00107206
WBGene00009018	F21D9.4	129.083	-0.761998	0.16458	-4.62997	3.66e-06	0.000136323
WBGene00045253	F46C3.6	195.132	-0.759324	0.275486	-2.7563	0.00584586	0.0495895
WBGene00000755	col-182	80.7911	-0.756941	0.219226	-3.45279	0.000554818	0.00862993
WBGene00016424	C34H4.1	177.131	-0.755765	0.13631	-5.54445	2.95e-08	2.03e-06
WBGene00010470	cdr-4	704.775	-0.753215	0.111727	-6.74158	1.57e-11	2.11e-09
WBGene00011103	idpa-3	52.4025	-0.752243	0.258953	-2.90494	0.0036732	0.035844
WBGene00044471	F56D6.9	66.1352	-0.752062	0.24067	-3.12486	0.00177887	0.0208206
WBGene00013181	Y53H1B.2	4585.18	-0.750991	0.0860166	-8.73077	2.53e-18	7.75e-16
WBGene00194731	Y39A1A.27	48.0713	-0.749387	0.186143	-4.02586	5.68e-05	0.00141916
WBGene00020471	pho-14	233.26	-0.746282	0.141944	-5.25758	1.46e-07	8.19e-06
WBGene00011262	pho-8	450.653	-0.745577	0.196772	-3.78905	0.000151227	0.0031246
WBGene00007521	C11E4.7	27.6606	-0.744962	0.263617	-2.82593	0.00471434	0.0430287
WBGene00020335	ttr-30	914.487	-0.74226	0.112026	-6.62576	3.45e-11	4.3e-09
WBGene00019314	K02E7.10	56.4852	-0.742022	0.17667	-4.20004	2.67e-05	0.000761493
WBGene00008028	scl-6	120.136	-0.74153	0.187774	-3.94905	7.85e-05	0.00181361
WBGene00019153	H04M03.3	609.77	-0.736874	0.181828	-4.05259	5.07e-05	0.00129542
WBGene00001246	elo-8	37.8995	-0.736856	0.219176	-3.36193	0.000773984	0.0111097
WBGene00015605	C08E3.13	1137.19	-0.734923	0.11831	-6.21186	5.24e-10	5.28e-08
WBGene00021517	Y41D4B.15	45.2464	-0.732011	0.245777	-2.97835	0.00289801	0.0298643
WBGene00015169	B0403.5	280.031	-0.731987	0.162136	-4.51464	6.34e-06	0.000222856
WBGene00006027	srx-136	45.2811	-0.731925	0.247633	-2.95569	0.00311972	0.0315788
WBGene00022644	dod-19	1518.71	-0.730415	0.131633	-5.54887	2.88e-08	1.99e-06
WBGene00012615	dct-16	275.795	-0.728611	0.169058	-4.30983	1.63e-05	0.00051115
WBGene00019744	M02H5.8	174.673	-0.727837	0.139748	-5.20822	1.91e-07	1.02e-05
WBGene00016004	C18H9.6	359.884	-0.726919	0.184572	-3.93841	8.2e-05	0.0018828
WBGene00016746	C48B6.10	974.69	-0.726825	0.105943	-6.86056	6.86e-12	9.87e-10
WBGene00014755	F40F12.8	59.5929	-0.72267	0.189338	-3.81682	0.000135184	0.00283203
WBGene00007337	C05C12.5	77.4028	-0.72034	0.208802	-3.44986	0.000560868	0.00868322
WBGene00021703	cpt-3	39.4361	-0.718009	0.2112	-3.39966	0.000674708	0.0100598
WBGene00015631	clec-89	169.247	-0.717983	0.151372	-4.74316	2.1e-06	8.43e-05
WBGene00014136	ZK896.5	1054.85	-0.714322	0.12403	-5.75926	8.45e-09	6.82e-07
WBGene00008102	C44H9.7	171.353	-0.713542	0.233853	-3.05125	0.00227894	0.0251108
WBGene00009984	F53F1.6	174.714	-0.713434	0.145995	-4.8867	1.03e-06	4.41e-05
WBGene00001478	fmo-3	1137.34	-0.711572	0.215244	-3.30588	0.000946781	0.0129569
WBGene00015913	C17F4.7	9927.51	-0.711129	0.0802968	-8.85626	8.27e-19	2.69e-16
WBGene00002094	ins-11	37.7554	-0.709271	0.207619	-3.41622	0.000634972	0.00958831
WBGene00015805	C15H9.11	1951.67	-0.708396	0.0612111	-11.573	5.65e-31	3.59e-28
WBGene00018043	F35D11.1	135.536	-0.706968	0.163026	-4.33654	1.45e-05	0.000456288
WBGene00007181	B0462.1	252.228	-0.705534	0.0938141	-7.52055	5.45e-14	1e-11
WBGene00009969	F53B7.7	1898.67	-0.705433	0.115853	-6.08903	1.14e-09	1.07e-07
WBGene00007949	C35A5.5	66.3694	-0.705371	0.22186	-3.17935	0.00147607	0.0180821
WBGene00021339	Y34F4.4	158.391	-0.698044	0.145938	-4.78314	1.73e-06	7.05e-05
WBGene00000820	csp-2	334.878	-0.69711	0.100491	-6.93705	4e-12	6.02e-10
WBGene00000370	ccg-1	11115.8	-0.696779	0.0597554	-11.6605	2.03e-31	1.4e-28
WBGene00012467	arrd-8	48.0309	-0.696224	0.220064	-3.16373	0.00155759	0.0188436
WBGene00013330	Y57G11C.41	45.4487	-0.696087	0.185697	-3.7485	0.000177896	0.00355576
WBGene00011235	suro-1	275.838	-0.694003	0.215678	-3.21778	0.00129187	0.0163834
WBGene00013531	Y73F8A.26	233.647	-0.690318	0.241199	-2.86203	0.00420939	0.0397407
WBGene00017362	F10G2.1	594.844	-0.684462	0.105866	-6.46536	1.01e-10	1.15e-08
WBGene00001984	hog-1	116.563	-0.681652	0.190968	-3.56945	0.000357731	0.0062255
WBGene00020881	T28A11.19	146.25	-0.679081	0.15678	-4.33142	1.48e-05	0.000465249
WBGene00020580	T19D12.5	150.431	-0.678243	0.209969	-3.23021	0.001237	0.0158947
WBGene00012595	Y38E10A.17	244.813	-0.677667	0.126972	-5.33713	9.44e-08	5.64e-06
WBGene00017764	F25A2.1	57.2485	-0.677468	0.214536	-3.15783	0.00158949	0.0191039
WBGene00045415	Y43F8B.15	141.457	-0.676842	0.187916	-3.60184	0.000315973	0.00565336
WBGene00219216	K08D10.14	509.406	-0.675575	0.0950629	-7.10661	1.19e-12	1.91e-10
WBGene00010296	dgat-2	244.869	-0.675318	0.14454	-4.6722	2.98e-06	0.000114426
WBGene00003497	mup-4	9847.03	-0.670288	0.0935793	-7.16278	7.91e-13	1.31e-10
WBGene00007573	C14B1.2	88.2766	-0.670004	0.158419	-4.22932	2.34e-05	0.000689049
WBGene00007722	C25D7.15	575.885	-0.668592	0.0810272	-8.25145	1.56e-16	3.81e-14
WBGene00013166	Y53F4B.20	184.426	-0.668329	0.220463	-3.03148	0.00243354	0.026311
WBGene00008545	F07A11.1	66.2549	-0.667904	0.196448	-3.3999	0.000674095	0.0100598
WBGene00018724	F53A9.1	216.38	-0.667279	0.116637	-5.72098	1.06e-08	8.31e-07
WBGene00015035	otpl-1	155.572	-0.665321	0.201263	-3.30573	0.000947301	0.0129569
WBGene00019328	clec-149	619.96	-0.665228	0.0768541	-8.65572	4.9e-18	1.45e-15
WBGene00020054	R13D7.2	215.689	-0.661595	0.166602	-3.97111	7.15e-05	0.00168652
WBGene00018708	oac-32	75.598	-0.661042	0.184195	-3.58882	0.000332174	0.00591763
WBGene00008511	F01G10.9	87.5114	-0.659789	0.235709	-2.79917	0.00512341	0.0452951
WBGene00010539	ttr-2	1398.11	-0.658873	0.122603	-5.37403	7.7e-08	4.81e-06
WBGene00003551	nas-33	459.455	-0.658757	0.0819118	-8.04227	8.82e-16	2.03e-13
WBGene00010924	pycr-1	178.311	-0.656943	0.22732	-2.88996	0.00385296	0.037052
WBGene00011852	clec-26	159.232	-0.65684	0.162791	-4.03486	5.46e-05	0.00137629
WBGene00000986	dhs-23	39.5341	-0.65402	0.231896	-2.82032	0.00479759	0.0435785
WBGene00012295	nmat-1	131.914	-0.653822	0.135629	-4.82066	1.43e-06	5.96e-05
WBGene00010313	F59B2.11	66.0541	-0.653741	0.199497	-3.27695	0.00104936	0.0140168
WBGene00003959	pcp-4	1758.78	-0.653268	0.121756	-5.36537	8.08e-08	5.01e-06
WBGene00021607	Y46H3C.7	436.917	-0.653174	0.116039	-5.62894	1.81e-08	1.33e-06
WBGene00021994	Y59E9AL.4	82.6635	-0.649196	0.210952	-3.07746	0.00208774	0.0234889
WBGene00008706	gba-3	1469.42	-0.649141	0.128067	-5.06875	4e-07	1.97e-05
WBGene00000082	adt-1	386.975	-0.648006	0.148776	-4.35558	1.33e-05	0.000424275
WBGene00022813	ZK742.3	81.3501	-0.646419	0.208193	-3.10491	0.0019034	0.0219249
WBGene00019738	clec-265	1341.03	-0.64326	0.0799419	-8.0466	8.51e-16	1.98e-13
WBGene00010706	cyp-14A2	233.231	-0.637805	0.179206	-3.55907	0.00037217	0.00642833
WBGene00021873	clec-82	362.954	-0.637403	0.180917	-3.52319	0.000426386	0.0071424
WBGene00018839	F54H5.2	54.0633	-0.634733	0.181746	-3.49242	0.000478665	0.00776658
WBGene00017948	mth-1	505.724	-0.631804	0.189954	-3.32609	0.000880729	0.012318
WBGene00012383	ttr-17	5766.69	-0.631732	0.120867	-5.22668	1.73e-07	9.36e-06
WBGene00021879	clec-83	1397.18	-0.631728	0.0651361	-9.69859	3.06e-22	1.23e-19
WBGene00021135	W10G11.2	490.968	-0.630145	0.122352	-5.15027	2.6e-07	1.35e-05
WBGene00003769	nlp-31	2730.25	-0.629476	0.204684	-3.07536	0.00210251	0.0235908
WBGene00017471	F14H12.3	183.039	-0.629303	0.102669	-6.12946	8.82e-10	8.48e-08
WBGene00006628	tsp-2	290.151	-0.626696	0.175844	-3.56392	0.000365351	0.00633147
WBGene00008203	clec-198	181.548	-0.624307	0.132547	-4.71006	2.48e-06	9.75e-05
WBGene00012252	W04E12.7	937.453	-0.624129	0.140389	-4.44572	8.76e-06	0.000294665
WBGene00020339	ttr-59	1123.19	-0.622544	0.106017	-5.87213	4.3e-09	3.67e-07
WBGene00018314	F41H10.1	40.4569	-0.622171	0.225568	-2.75824	0.0058114	0.0493731
WBGene00000783	cpr-3	964.142	-0.621555	0.137169	-4.5313	5.86e-06	0.000208641
WBGene00000784	cpr-4	4129.17	-0.621463	0.154768	-4.01544	5.93e-05	0.00146565
WBGene00255605	T23B3.8	43.9707	-0.621367	0.217366	-2.85862	0.00425491	0.040037
WBGene00005586	sri-74	51.43	-0.620444	0.223794	-2.77239	0.00556457	0.0482084
WBGene00007551	C13C4.7	246.122	-0.619051	0.098848	-6.26266	3.78e-10	3.89e-08
WBGene00014761	F46A8.11	101.439	-0.617323	0.150235	-4.10904	3.97e-05	0.00106227
WBGene00007368	C06B8.2	219.919	-0.616255	0.162779	-3.78584	0.000153188	0.00315331
WBGene00004123	pqn-36	1153.48	-0.616152	0.0955651	-6.44746	1.14e-10	1.27e-08
WBGene00010225	ttr-31	864.338	-0.611923	0.162016	-3.77694	0.000158769	0.00323998
WBGene00019495	sdz-24	4945.77	-0.611164	0.152727	-4.00167	6.29e-05	0.0015308
WBGene00022649	ZK84.1	675.981	-0.610481	0.21562	-2.83129	0.0046361	0.0424612
WBGene00018706	F52F10.2	67.6815	-0.609524	0.179716	-3.39159	0.000694881	0.0102681
WBGene00001577	gem-4	1141.65	-0.609449	0.121363	-5.0217	5.12e-07	2.39e-05
WBGene00000133	amt-1	385.258	-0.607887	0.215767	-2.81733	0.00484253	0.0437466
WBGene00017691	ilys-5	1781.87	-0.605641	0.188521	-3.21259	0.00131542	0.0165805
WBGene00001429	fkb-4	446.111	-0.605556	0.115245	-5.2545	1.48e-07	8.3e-06
WBGene00017592	F19C7.2	1386.56	-0.605037	0.0901915	-6.70837	1.97e-11	2.63e-09
WBGene00006408	tag-18	1399.24	-0.604247	0.102835	-5.87591	4.21e-09	3.61e-07
WBGene00000739	col-166	15577.3	-0.602372	0.159333	-3.78059	0.000156456	0.00320789
WBGene00086569	F38A6.5	132.366	-0.602276	0.117834	-5.11121	3.2e-07	1.61e-05
WBGene00009856	clec-24	121.177	-0.602158	0.160755	-3.7458	0.000179818	0.00358985
WBGene00009818	acbp-3	417.933	-0.601638	0.18722	-3.21354	0.00131108	0.0165384
WBGene00017483	lgc-22	656.95	-0.601189	0.1751	-3.4334	0.000596051	0.00912548
WBGene00006532	tba-6	213.021	-0.601073	0.101612	-5.91538	3.31e-09	2.91e-07
WBGene00007687	C18E9.7	202.045	-0.597438	0.188602	-3.16772	0.00153637	0.0186826
WBGene00019932	R07C12.2	1999.35	-0.597126	0.1023	-5.83698	5.32e-09	4.44e-07
WBGene00009239	irld-6	654.458	-0.592076	0.0966761	-6.12433	9.11e-10	8.71e-08
WBGene00020200	T04A6.1	823.748	-0.590861	0.109625	-5.38983	7.05e-08	4.44e-06
WBGene00008572	F08B12.4	2974.73	-0.590567	0.0676713	-8.727	2.62e-18	7.87e-16
WBGene00002269	lec-6	5549.44	-0.590437	0.115663	-5.10478	3.31e-07	1.65e-05
WBGene00006627	tsp-1	263.046	-0.589291	0.115619	-5.09682	3.45e-07	1.71e-05
WBGene00015523	ztf-30	192.894	-0.588915	0.188165	-3.12978	0.00174935	0.0205624
WBGene00017437	nmgp-1	290.576	-0.586787	0.110833	-5.29435	1.19e-07	6.91e-06
WBGene00008495	F01D5.5	2211.9	-0.586093	0.0838119	-6.99295	2.69e-12	4.16e-10
WBGene00019310	K02E7.5	203.979	-0.584793	0.209886	-2.78625	0.00533224	0.0467666
WBGene00010605	K06G5.1	6173.18	-0.584743	0.110673	-5.28351	1.27e-07	7.18e-06
WBGene00008897	F16H6.7	227.45	-0.581911	0.156457	-3.71931	0.000199768	0.00389878
WBGene00020587	ugt-9	504.58	-0.580587	0.125043	-4.64311	3.43e-06	0.000128799
WBGene00008546	gfat-1	3523.25	-0.579718	0.103272	-5.6135	1.98e-08	1.43e-06
WBGene00020486	T13C5.6	384.148	-0.579056	0.153072	-3.78289	0.000155016	0.00318302
WBGene00020849	nhr-225	239.426	-0.578122	0.104847	-5.51394	3.51e-08	2.37e-06
WBGene00002111	ins-28	130.636	-0.577313	0.143827	-4.01395	5.97e-05	0.00147104
WBGene00001506	fut-2	300.453	-0.577242	0.119785	-4.81898	1.44e-06	5.99e-05
WBGene00016677	C45G9.6	2501.24	-0.575649	0.0650446	-8.85006	8.75e-19	2.78e-16
WBGene00009404	F35C11.5	256.848	-0.573111	0.102751	-5.57769	2.44e-08	1.72e-06
WBGene00011795	T16A9.5	48.3172	-0.571476	0.195341	-2.92553	0.0034387	0.0340782
WBGene00020887	hic-1	1794.14	-0.571394	0.0830525	-6.87991	5.99e-12	8.69e-10
WBGene00018259	F41B4.3	983.85	-0.570423	0.0994821	-5.73393	9.81e-09	7.81e-07
WBGene00002271	lec-8	1553.47	-0.567206	0.082954	-6.83759	8.05e-12	1.13e-09
WBGene00011446	T04F8.8	2278.17	-0.566052	0.0929745	-6.08825	1.14e-09	1.07e-07
WBGene00014826	R13H4.2	6886.02	-0.564383	0.106004	-5.32414	1.01e-07	5.93e-06
WBGene00015080	B0244.5	123.099	-0.56339	0.13726	-4.10453	4.05e-05	0.00107796
WBGene00020711	rmd-5	104.301	-0.56146	0.175748	-3.1947	0.00139978	0.017355
WBGene00001046	dnj-28	235.838	-0.557634	0.145436	-3.83422	0.000125965	0.00266589
WBGene00016403	grsp-3	453.316	-0.55619	0.117812	-4.72099	2.35e-06	9.28e-05
WBGene00019461	K07A3.3	834.142	-0.552785	0.179968	-3.07158	0.00212929	0.0237946
WBGene00044696	F52E1.14	9215.59	-0.552725	0.045904	-12.0409	2.17e-33	1.99e-30
WBGene00044901	Y41G9A.10	773.91	-0.550615	0.067791	-8.12224	4.58e-16	1.08e-13
WBGene00011004	R04B5.6	97.1734	-0.550599	0.173777	-3.16842	0.00153272	0.0186518
WBGene00000691	col-117	823.647	-0.548912	0.122727	-4.47263	7.73e-06	0.000263107
WBGene00006063	sto-1	1134.95	-0.548697	0.149779	-3.66338	0.000248913	0.00464432
WBGene00008589	nlp-57	302.442	-0.548351	0.121031	-4.53068	5.88e-06	0.000208805
WBGene00021678	Y48G1C.5	65.232	-0.547441	0.164883	-3.32017	0.000899632	0.0125222
WBGene00016912	clec-86	205.633	-0.541618	0.139068	-3.89464	9.83e-05	0.00219062
WBGene00001428	fkb-3	647.133	-0.541175	0.15279	-3.54194	0.00039719	0.00674896
WBGene00017464	sulp-2	1000.5	-0.541113	0.0764063	-7.08205	1.42e-12	2.26e-10
WBGene00022327	fbxa-15	60.8279	-0.539867	0.191891	-2.8134	0.00490203	0.0441119
WBGene00007460	C08F11.13	9578.83	-0.539787	0.0730434	-7.38995	1.47e-13	2.56e-11
WBGene00009908	F49H6.5	583.824	-0.539719	0.128358	-4.20479	2.61e-05	0.000750856
WBGene00022160	Y71G12B.25	797.517	-0.539419	0.195287	-2.76219	0.0057415	0.0491162
WBGene00010491	K02B7.3	371.404	-0.538386	0.121102	-4.44573	8.76e-06	0.000294665
WBGene00044082	D1086.12	278.593	-0.535552	0.191291	-2.79966	0.00511559	0.0452501
WBGene00008492	F01D5.1	1355.7	-0.53431	0.103478	-5.16353	2.42e-07	1.27e-05
WBGene00020648	T21D12.7	208.221	-0.532949	0.167032	-3.1907	0.0014193	0.0175557
WBGene00010010	gmeb-2	217.738	-0.532496	0.163609	-3.25469	0.00113517	0.0149103
WBGene00009144	del-3	229.514	-0.528957	0.107633	-4.91446	8.9e-07	3.92e-05
WBGene00020869	T28A11.2	794.13	-0.528939	0.0986616	-5.36114	8.27e-08	5.07e-06
WBGene00015756	C14C6.2	1567.14	-0.528662	0.0726661	-7.27523	3.46e-13	5.9e-11
WBGene00017965	F31F7.2	239.978	-0.528208	0.0898133	-5.88117	4.07e-09	3.53e-07
WBGene00006692	twk-42	314.396	-0.528127	0.0931778	-5.66795	1.45e-08	1.1e-06
WBGene00008235	C50F4.10	158.487	-0.524279	0.144138	-3.63735	0.000275458	0.00502074
WBGene00010899	M28.8	264.358	-0.523876	0.166866	-3.13949	0.0016924	0.0200639
WBGene00020886	ttr-6	1521.79	-0.52378	0.0564446	-9.27955	1.7e-20	6.12e-18
WBGene00010319	F59B10.3	203.711	-0.521465	0.162372	-3.21154	0.00132026	0.0166162
WBGene00018309	F41G4.5	75.9848	-0.521268	0.159604	-3.26601	0.00109074	0.0144298
WBGene00000522	clc-1	654.064	-0.519	0.154691	-3.35507	0.000793445	0.0113203
WBGene00008634	F10A3.4	658.726	-0.51894	0.120568	-4.30414	1.68e-05	0.000520523
WBGene00235330	F21C10.18	167.286	-0.518876	0.117625	-4.41128	1.03e-05	0.000339456
WBGene00003764	nlp-26	237.516	-0.517642	0.164416	-3.14838	0.0016418	0.019647
WBGene00011771	T14G8.3	4410.75	-0.51717	0.0964463	-5.36226	8.22e-08	5.06e-06
WBGene00003767	nlp-29	5589.01	-0.516542	0.173229	-2.98185	0.00286511	0.029599
WBGene00014173	srlf-34	716.454	-0.51622	0.146967	-3.51249	0.000443921	0.00736162
WBGene00015168	pdi-6	6694.16	-0.514669	0.134544	-3.82527	0.000130629	0.00275753
WBGene00008625	scl-14	221.577	-0.512706	0.131576	-3.89664	9.75e-05	0.00218141
WBGene00003958	pcp-3	6010.85	-0.512388	0.151545	-3.38109	0.000721982	0.0105742
WBGene00021662	snpc-3.3	103.128	-0.511564	0.152087	-3.36362	0.000769277	0.0110902
WBGene00013127	Y52B11A.8	595.143	-0.509326	0.101401	-5.0229	5.09e-07	2.39e-05
WBGene00015949	C18A11.3	463.486	-0.509291	0.109458	-4.65286	3.27e-06	0.000123693
WBGene00015079	B0244.4	56.9315	-0.508819	0.176107	-2.88926	0.00386151	0.0371127
WBGene00019934	R07C12.4	206.728	-0.507708	0.151749	-3.3457	0.000820738	0.0116494
WBGene00008301	pals-39	291.882	-0.507632	0.136635	-3.71523	0.000203018	0.00394823
WBGene00010686	K08F9.3	558.435	-0.507516	0.098793	-5.13717	2.79e-07	1.43e-05
WBGene00005602	srj-14	1167.29	-0.507259	0.0900617	-5.63235	1.78e-08	1.31e-06
WBGene00009957	F53B2.8	5712.9	-0.506632	0.134436	-3.76858	0.000164182	0.00332428
WBGene00020474	lips-13	69.0996	-0.506539	0.174229	-2.90732	0.0036454	0.0356569
WBGene00007024	plin-1	3368.95	-0.505956	0.0851909	-5.93908	2.87e-09	2.56e-07
WBGene00012757	Y41C4A.11	250.673	-0.505841	0.125865	-4.01893	5.85e-05	0.0014491
WBGene00006452	heh-1	1319.03	-0.504238	0.0954364	-5.2835	1.27e-07	7.18e-06
WBGene00001670	gpa-8	290.472	-0.502693	0.14216	-3.53612	0.000406055	0.00687841
WBGene00000594	col-3	1374.45	-0.502226	0.0995581	-5.04455	4.55e-07	2.17e-05
WBGene00008451	cest-3	220.526	-0.501933	0.0976963	-5.13768	2.78e-07	1.43e-05
WBGene00000992	dhs-29	372.794	-0.501651	0.16667	-3.00985	0.00261378	0.0276941
WBGene00018971	clec-67	1890.52	-0.500357	0.114771	-4.3596	1.3e-05	0.000418736
WBGene00021583	clec-72	3374.41	-0.500049	0.101188	-4.9418	7.74e-07	3.5e-05
WBGene00012961	Y47H10A.5	773.086	-0.498185	0.126395	-3.94149	8.1e-05	0.00186135
WBGene00194681	F40D4.16	71.2876	-0.496769	0.173898	-2.85666	0.00428122	0.0401668
WBGene00003249	mig-18	483.967	-0.495762	0.123572	-4.01192	6.02e-05	0.00147889
WBGene00011768	oac-46	2421.64	-0.494707	0.157039	-3.15022	0.00163147	0.01958
WBGene00018607	chts-1	2246.05	-0.49405	0.0790478	-6.25002	4.1e-10	4.19e-08
WBGene00000065	act-3	14349.3	-0.493797	0.111383	-4.43333	9.28e-06	0.00030961
WBGene00015601	fbxa-166	175.678	-0.49339	0.107883	-4.57339	4.8e-06	0.000174939
WBGene00010128	F55G11.8	430.059	-0.49214	0.130448	-3.77269	0.000161497	0.00328138
WBGene00002070	ile-1	2249.64	-0.491969	0.0980514	-5.01746	5.24e-07	2.44e-05
WBGene00077763	glb-34	162.838	-0.490689	0.159366	-3.07901	0.00207691	0.0234087
WBGene00013477	Y69E1A.5	634.336	-0.490549	0.132129	-3.71265	0.0002051	0.00397472
WBGene00006787	unc-52	19655.4	-0.489003	0.114409	-4.27417	1.92e-05	0.000586896
WBGene00018566	F47E1.2	782.275	-0.488753	0.165435	-2.95434	0.00313337	0.0316783
WBGene00016111	C25H3.1	298.189	-0.488388	0.1196	-4.08351	4.44e-05	0.00115618
WBGene00000669	col-94	2864.91	-0.486299	0.173251	-2.80691	0.00500188	0.0445539
WBGene00014057	ZK673.1	791.537	-0.485743	0.0837766	-5.79807	6.71e-09	5.47e-07
WBGene00013555	fbxa-89	84.2819	-0.48325	0.166459	-2.90311	0.00369474	0.0359389
WBGene00022242	sfrp-1	903.779	-0.483143	0.0623106	-7.75378	8.92e-15	1.85e-12
WBGene00018997	F57B9.3	398.895	-0.476179	0.143196	-3.32537	0.000883	0.0123322
WBGene00009432	cld-9	322.406	-0.473851	0.134578	-3.52101	0.000429906	0.00717232
WBGene00011330	T01D3.6	13477.1	-0.472245	0.0716749	-6.58871	4.44e-11	5.4e-09
WBGene00044457	C18H7.11	139.012	-0.471824	0.162687	-2.90019	0.00372936	0.0361152
WBGene00045190	R01H2.8	67.4803	-0.471796	0.158111	-2.98396	0.00284541	0.0294139
WBGene00009408	F35C12.3	209.88	-0.470756	0.150833	-3.12105	0.00180208	0.0210476
WBGene00020774	rcd-1	223.05	-0.470742	0.166811	-2.82201	0.00477231	0.0433973
WBGene00013101	Y51H4A.5	344.457	-0.469509	0.117204	-4.00591	6.18e-05	0.00150806
WBGene00009384	piit-1	133.797	-0.468553	0.169034	-2.77194	0.00557237	0.0482084
WBGene00016262	C30F12.3	977.738	-0.466968	0.108672	-4.29703	1.73e-05	0.000535477
WBGene00018354	F42G2.5	95.8366	-0.466811	0.145208	-3.21478	0.00130545	0.0165072
WBGene00017376	F11C7.2	557.461	-0.465313	0.141828	-3.28084	0.001035	0.013881
WBGene00010080	F55A11.7	353.151	-0.46461	0.0975806	-4.76129	1.92e-06	7.75e-05
WBGene00012462	Y17G7B.8	2001.41	-0.462803	0.0675199	-6.85433	7.16e-12	1.02e-09
WBGene00012464	arrd-7	438.817	-0.462132	0.0914984	-5.05071	4.4e-07	2.11e-05
WBGene00007679	C18D11.1	2939.04	-0.461257	0.071429	-6.45757	1.06e-10	1.2e-08
WBGene00019858	R03H10.6	225.221	-0.461214	0.162605	-2.8364	0.00456249	0.0419582
WBGene00020047	ttr-32	989.399	-0.460545	0.0788234	-5.84275	5.13e-09	4.31e-07
WBGene00000781	cpr-1	7945.5	-0.458174	0.10886	-4.20884	2.57e-05	0.000740084
WBGene00016505	ttr-33	1549.59	-0.458056	0.0979505	-4.67641	2.92e-06	0.000112626
WBGene00008099	C44H9.4	374.654	-0.456947	0.0891144	-5.12764	2.93e-07	1.5e-05
WBGene00010266	dct-18	3700.15	-0.456074	0.102852	-4.43425	9.24e-06	0.000308908
WBGene00016594	srlf-7	15824.5	-0.455822	0.0859915	-5.30078	1.15e-07	6.7e-06
WBGene00016107	C25G6.1	228.324	-0.453962	0.105028	-4.32229	1.54e-05	0.000484025
WBGene00013275	btb-14	253.783	-0.453833	0.115671	-3.92347	8.73e-05	0.0019762
WBGene00009504	F37B12.1	372.396	-0.45319	0.0930974	-4.86791	1.13e-06	4.8e-05
WBGene00017613	spig-1	1932.29	-0.452999	0.0593881	-7.62778	2.39e-14	4.71e-12
WBGene00011708	T11B7.5	1492.36	-0.452825	0.105307	-4.30007	1.71e-05	0.000529184
WBGene00006643	tsp-17	406.12	-0.452451	0.143089	-3.16202	0.00156676	0.018927
WBGene00008865	F15G9.1	1474.94	-0.450824	0.0805629	-5.59592	2.19e-08	1.57e-06
WBGene00004006	pgp-12	788.004	-0.450519	0.127732	-3.52707	0.000420181	0.00705273
WBGene00000677	col-103	42294.7	-0.449484	0.115396	-3.89514	9.81e-05	0.00218898
WBGene00002272	lec-9	5906.12	-0.447531	0.0930282	-4.8107	1.5e-06	6.21e-05
WBGene00002188	kgb-2	745.215	-0.446015	0.14075	-3.16885	0.00153045	0.0186379
WBGene00021605	Y46H3C.5	517.617	-0.444757	0.121168	-3.67059	0.000241989	0.00455105
WBGene00010525	K03B8.8	211.3	-0.444681	0.137629	-3.23101	0.00123352	0.0158746
WBGene00020897	del-10	726.417	-0.444569	0.139351	-3.19029	0.00142132	0.0175675
WBGene00022383	dead	999.512	-0.441729	0.10076	-4.38399	1.17e-05	0.000380381
WBGene00018853	sec-22	412.149	-0.440242	0.10759	-4.09183	4.28e-05	0.00112432
WBGene00020846	T27A10.6	1216.56	-0.439548	0.135316	-3.24832	0.0011609	0.0151641
WBGene00000063	act-1	18881.8	-0.438479	0.07802	-5.62009	1.91e-08	1.4e-06
WBGene00008167	acox-1.5	1259.9	-0.4382	0.081989	-5.34462	9.06e-08	5.45e-06
WBGene00022288	Y75B7B.1	237.287	-0.43772	0.158686	-2.75839	0.00580861	0.0493731
WBGene00008215	C49F8.3	617.005	-0.435022	0.146198	-2.97557	0.00292447	0.0300337
WBGene00021893	ndnf-1	2366.03	-0.434001	0.103896	-4.17728	2.95e-05	0.000830367
WBGene00000673	col-98	39982.5	-0.433923	0.147488	-2.94209	0.0032601	0.0327594
WBGene00010593	gsnl-1	1017.66	-0.431656	0.123269	-3.50175	0.000462215	0.0075515
WBGene00016190	rcs-1	769.765	-0.431486	0.090005	-4.79402	1.63e-06	6.71e-05
WBGene00019843	R03E9.2	567.892	-0.431118	0.15295	-2.81869	0.00482206	0.0437049
WBGene00000535	cpi-1	793.77	-0.430858	0.116259	-3.706	0.000210556	0.00404727
WBGene00001980	hmr-1	11420	-0.430579	0.106667	-4.03666	5.42e-05	0.00136891
WBGene00017842	nep-12	458.356	-0.430344	0.0907665	-4.74122	2.12e-06	8.49e-05
WBGene00021589	Y46D2A.1	108.983	-0.430163	0.141385	-3.0425	0.00234618	0.025613
WBGene00006585	tni-3	4994.48	-0.429926	0.0603022	-7.12953	1.01e-12	1.65e-10
WBGene00010135	F55H12.4	2147.05	-0.42978	0.135171	-3.17952	0.00147517	0.0180821
WBGene00005931	fbxa-199	210.103	-0.429414	0.115731	-3.71043	0.000206906	0.00400035
WBGene00009434	F35E12.10	360.752	-0.429312	0.12284	-3.49489	0.000474253	0.00771768
WBGene00017201	grsp-4	2546.33	-0.428726	0.121699	-3.52283	0.000426969	0.00714494
WBGene00012291	W06A7.2	630.042	-0.427665	0.0995793	-4.29472	1.75e-05	0.000540076
WBGene00021475	tbca-1	434.17	-0.427628	0.103606	-4.12745	3.67e-05	0.000998458
WBGene00007163	fbxa-154	109.859	-0.427385	0.141276	-3.02517	0.00248493	0.0267223
WBGene00019645	swt-7	946.507	-0.426725	0.109824	-3.88552	0.000102111	0.00225927
WBGene00002007	hsp-3	28323.3	-0.426679	0.10541	-4.04779	5.17e-05	0.0013144
WBGene00013838	fbxa-31	216.184	-0.426666	0.116849	-3.65142	0.000260792	0.00480636
WBGene00009971	F53C11.1	472.403	-0.426287	0.139127	-3.06401	0.00218391	0.0242969
WBGene00015752	C14B9.2	4458.96	-0.425153	0.101799	-4.17638	2.96e-05	0.000832217
WBGene00003495	mup-2	28885.8	-0.424946	0.0412476	-10.3023	6.88e-25	3.08e-22
WBGene00003163	mdl-1	7146.57	-0.424722	0.151378	-2.80571	0.00502066	0.0446971
WBGene00044468	Y69A2AL.2	808.685	-0.42425	0.100349	-4.22774	2.36e-05	0.000690006
WBGene00021628	Y47D9A.1	1998.22	-0.423469	0.0996785	-4.24835	2.15e-05	0.000644482
WBGene00006565	tfg-1	2311.95	-0.422463	0.114354	-3.69433	0.000220467	0.0042133
WBGene00008770	F13G3.12	191.261	-0.42095	0.139694	-3.01337	0.00258363	0.0275044
WBGene00004391	rnr-1	1206.55	-0.41991	0.103249	-4.06696	4.76e-05	0.00122977
WBGene00019030	exc-6	552.306	-0.419396	0.147929	-2.83512	0.00458084	0.0420949
WBGene00000717	col-144	9035.59	-0.419249	0.141305	-2.96698	0.00300736	0.0307423
WBGene00019489	K07E1.1	6531.32	-0.419173	0.140294	-2.98782	0.00280976	0.0291912
WBGene00006620	svh-1	224.239	-0.418891	0.118668	-3.52993	0.000415672	0.00699834
WBGene00018727	jbts-14	123.965	-0.418846	0.141953	-2.9506	0.00317161	0.0320024
WBGene00022142	Y71G12B.2	201.059	-0.417364	0.122867	-3.39687	0.000681614	0.0101354
WBGene00011141	nlp-66	474.49	-0.416349	0.081297	-5.12133	3.03e-07	1.54e-05
WBGene00010440	ttr-51	1256.76	-0.415912	0.0593812	-7.00411	2.49e-12	3.88e-10
WBGene00016419	tyr-4	8010.03	-0.415691	0.0433601	-9.58695	9.07e-22	3.41e-19
WBGene00016450	clec-5	1099.87	-0.415468	0.0923341	-4.49961	6.81e-06	0.000237192
WBGene00006960	xbx-1	190.154	-0.415463	0.126738	-3.27812	0.00104502	0.0139927
WBGene00019998	R10H1.1	1274.54	-0.414251	0.0668591	-6.19589	5.8e-10	5.81e-08
WBGene00021913	cec-8	321.115	-0.414066	0.125001	-3.3125	0.00092467	0.0127527
WBGene00023500	C11H1.9	894.74	-0.413622	0.111918	-3.69577	0.000219218	0.00419428
WBGene00022397	Y97E10AR.2	767.925	-0.413256	0.0842194	-4.9069	9.25e-07	4.03e-05
WBGene00019727	zig-12	1853.25	-0.412831	0.0936986	-4.40595	1.05e-05	0.000346535
WBGene00006610	tre-4	424.933	-0.412083	0.0835623	-4.93145	8.16e-07	3.65e-05
WBGene00012668	Y39B6A.5	732.41	-0.411385	0.103216	-3.98567	6.73e-05	0.00160931
WBGene00017640	F20D6.11	1285.98	-0.410324	0.112034	-3.6625	0.000249768	0.00465503
WBGene00010041	F54C9.3	1797.43	-0.410025	0.102997	-3.98093	6.86e-05	0.0016323
WBGene00011672	cyp-13A5	737.584	-0.409275	0.139724	-2.92916	0.00339877	0.0337916
WBGene00016417	C34F11.8	3452.38	-0.408714	0.106164	-3.84984	0.000118196	0.00253714
WBGene00022497	Y119D3B.21	4583.53	-0.408124	0.0878517	-4.6456	3.39e-06	0.000127837
WBGene00000266	bre-1	1643.65	-0.406758	0.102456	-3.97008	7.18e-05	0.0016909
WBGene00020579	T19D12.4	3982.44	-0.406065	0.135359	-2.99991	0.00270063	0.0282054
WBGene00018874	tag-234	1089.65	-0.404816	0.122946	-3.29264	0.000992528	0.0134312
WBGene00018330	elks-1	4116.87	-0.404678	0.0610541	-6.62818	3.4e-11	4.26e-09
WBGene00011880	T21B6.3	19372.1	-0.404349	0.0557268	-7.25592	3.99e-13	6.74e-11
WBGene00002268	lec-5	5307.07	-0.402082	0.0785751	-5.11716	3.1e-07	1.57e-05
WBGene00001630	gly-5	3359.34	-0.401852	0.0751891	-5.34455	9.06e-08	5.45e-06
WBGene00020836	lgc-34	754.893	-0.401804	0.133678	-3.00576	0.0026492	0.0279441
WBGene00043064	nbet-1	563.76	-0.399467	0.0782118	-5.1075	3.26e-07	1.63e-05
WBGene00011166	chil-22	984.617	-0.399298	0.0717534	-5.56486	2.62e-08	1.84e-06
WBGene00010001	F53F8.4	11118.7	-0.398544	0.122484	-3.25384	0.00113856	0.0149312
WBGene00011374	T02D1.8	990.7	-0.398495	0.0877138	-4.54313	5.54e-06	0.000198544
WBGene00004811	skr-5	701.865	-0.397621	0.137311	-2.89577	0.00378235	0.0365003
WBGene00016583	tag-335	986.165	-0.396673	0.0945838	-4.19388	2.74e-05	0.000781124
WBGene00021888	manf-1	1317.88	-0.395872	0.115415	-3.43	0.00060359	0.00920683
WBGene00002253	lbp-1	3085.77	-0.395443	0.0610089	-6.48173	9.07e-11	1.04e-08
WBGene00219307	F56D6.17	154.172	-0.394955	0.142094	-2.77954	0.00544365	0.0474237
WBGene00001776	gst-28	331.906	-0.393764	0.0943463	-4.17361	3e-05	0.000841008
WBGene00018969	F56D3.1	1454.21	-0.392338	0.117173	-3.34837	0.000812885	0.0115578
WBGene00077690	mtp-18	259.687	-0.391438	0.134169	-2.91751	0.0035284	0.0348211
WBGene00010385	H12D21.9	268.892	-0.391192	0.118685	-3.29607	0.000980482	0.0132899
WBGene00017104	E02H9.6	114.437	-0.391011	0.129163	-3.02727	0.00246773	0.0266065
WBGene00020867	shc-2	843.127	-0.390438	0.128522	-3.03791	0.00238222	0.0258869
WBGene00011393	T03D8.6	1042.09	-0.390033	0.100065	-3.89779	9.71e-05	0.00217402
WBGene00012254	W04E12.9	213.996	-0.390006	0.138403	-2.8179	0.00483392	0.0437166
WBGene00015954	C18B2.3	2797.08	-0.389858	0.0633119	-6.15774	7.38e-10	7.27e-08
WBGene00010545	cbp-2	949.976	-0.389267	0.0945866	-4.11546	3.86e-05	0.00103985
WBGene00003169	mec-5	1328.28	-0.387855	0.0722903	-5.36525	8.08e-08	5.01e-06
WBGene00012648	Y39A1A.9	436.409	-0.387118	0.119298	-3.24497	0.00117462	0.0153058
WBGene00021943	Y55F3BR.6	752.639	-0.386274	0.0721077	-5.35691	8.47e-08	5.17e-06
WBGene00016626	clhm-1	238.763	-0.384616	0.0933259	-4.12121	3.77e-05	0.00101985
WBGene00009621	fipr-21	2207.27	-0.383134	0.109216	-3.50804	0.000451413	0.00741896
WBGene00000728	col-155	876.677	-0.382543	0.0810339	-4.72078	2.35e-06	9.28e-05
WBGene00021326	Y34B4A.10	267.903	-0.38239	0.10434	-3.66485	0.00024748	0.0046228
WBGene00001328	epi-1	5688.37	-0.382376	0.120652	-3.16925	0.00152835	0.0186261
WBGene00020551	T17H7.7	461.258	-0.382273	0.0950241	-4.0229	5.75e-05	0.0014328
WBGene00007836	phdh-1	2146.52	-0.381539	0.118298	-3.22524	0.00125868	0.0161108
WBGene00011147	R08D7.7	377.491	-0.379993	0.117902	-3.22294	0.00126881	0.0161785
WBGene00017036	D1069.1	415.731	-0.379876	0.0815234	-4.65972	3.17e-06	0.000120471
WBGene00017698	F22B7.9	2109.14	-0.378997	0.103754	-3.65284	0.000259357	0.00479593
WBGene00011760	gldi-7	958.307	-0.377542	0.130093	-2.90209	0.00370684	0.0360025
WBGene00013702	Y106G6D.6	208.997	-0.376764	0.118649	-3.17544	0.00149607	0.0182866
WBGene00016645	C44C1.6	987.66	-0.376114	0.114838	-3.27518	0.00105595	0.0140822
WBGene00022465	ift-20	213.021	-0.374719	0.12421	-3.01681	0.00255446	0.027275
WBGene00009814	F47B10.3	407.834	-0.373577	0.116203	-3.21486	0.0013051	0.0165072
WBGene00008022	lgc-41	252.14	-0.37296	0.106516	-3.50143	0.000462764	0.00755301
WBGene00011018	R05A10.1	4368.59	-0.372412	0.0909405	-4.09512	4.22e-05	0.00111375
WBGene00001000	dim-1	8223.45	-0.371164	0.111944	-3.31563	0.000914377	0.0126641
WBGene00012185	W01F3.2	2980.34	-0.370852	0.0729051	-5.08678	3.64e-07	1.79e-05
WBGene00007474	C08H9.15	675.244	-0.370009	0.0930225	-3.97763	6.96e-05	0.00164801
WBGene00015713	C12D12.1	2675.92	-0.369966	0.0991729	-3.73051	0.000191089	0.0037739
WBGene00017909	F28H1.4	371.743	-0.369618	0.0979253	-3.77449	0.000160336	0.00326793
WBGene00004796	sid-2	1113.22	-0.368346	0.0914781	-4.0266	5.66e-05	0.00141685
WBGene00017042	D2007.2	243.256	-0.368003	0.117135	-3.14171	0.00167965	0.0200132
WBGene00001020	dnj-2	382.928	-0.367476	0.120027	-3.0616	0.0022016	0.0244212
WBGene00001390	far-6	1400.17	-0.367404	0.0817324	-4.49521	6.95e-06	0.000240637
WBGene00009058	F22E12.1	3639.26	-0.367084	0.0940679	-3.90233	9.53e-05	0.00214433
WBGene00001099	dsc-4	4820.64	-0.366324	0.0769124	-4.76288	1.91e-06	7.7e-05
WBGene00006531	tba-5	1000.4	-0.366086	0.102219	-3.58137	0.000341794	0.00601137
WBGene00018744	F53B3.6	977.354	-0.365811	0.0797524	-4.58683	4.5e-06	0.000164621
WBGene00004754	sec-23	3322.42	-0.365166	0.0792763	-4.60625	4.1e-06	0.000151799
WBGene00008795	F14D7.8	162.818	-0.365133	0.107936	-3.38285	0.000717374	0.0105253
WBGene00019609	K10B3.1	344.68	-0.364677	0.0974654	-3.74161	0.000182845	0.00362841
WBGene00019332	K02F3.9	1950.06	-0.364516	0.0891396	-4.08928	4.33e-05	0.00113315
WBGene00003776	nmy-1	8310.92	-0.364309	0.126994	-2.86871	0.00412147	0.0391339
WBGene00017103	klo-2	216.401	-0.363847	0.131735	-2.76195	0.00574567	0.0491172
WBGene00011839	T19C4.5	610.976	-0.363491	0.115409	-3.14959	0.00163498	0.0195971
WBGene00018730	F53A9.7	905.49	-0.362668	0.073826	-4.91247	8.99e-07	3.95e-05
WBGene00011480	enpl-1	27545.5	-0.361895	0.0631369	-5.73191	9.93e-09	7.86e-07
WBGene00021336	Y34F4.1	281.054	-0.361527	0.121367	-2.97878	0.00289395	0.0298411
WBGene00008194	C49C3.4	11363.9	-0.361133	0.0700778	-5.15331	2.56e-07	1.33e-05
WBGene00014249	ZK1307.8	2502.1	-0.361016	0.106401	-3.39299	0.00069135	0.0102342
WBGene00012766	Y41E3.8	904.151	-0.360893	0.102946	-3.50564	0.000455506	0.00747138
WBGene00013668	slc-30A5	1546.31	-0.358773	0.0980394	-3.65948	0.000252726	0.00470485
WBGene00044737	ttr-45	969.823	-0.358179	0.0670922	-5.33861	9.37e-08	5.62e-06
WBGene00001633	gly-8	723.4	-0.357632	0.125131	-2.85805	0.00426248	0.0400591
WBGene00004300	ram-2	29521.9	-0.355585	0.111959	-3.17603	0.00149307	0.0182633
WBGene00003962	pdi-1	8430.01	-0.355107	0.0555492	-6.39265	1.63e-10	1.78e-08
WBGene00013119	Y51H4A.25	1758.28	-0.35468	0.0646615	-5.48517	4.13e-08	2.76e-06
WBGene00017322	clec-160	289.836	-0.354339	0.11524	-3.07479	0.00210649	0.0236196
WBGene00077770	M04D5.3	620.478	-0.354291	0.0935347	-3.78781	0.000151984	0.00313633
WBGene00000779	cpn-3	8917.06	-0.354101	0.0866934	-4.08453	4.42e-05	0.00115293
WBGene00044484	hot-9	658.534	-0.353143	0.0800116	-4.41364	1.02e-05	0.000336448
WBGene00077593	C49G7.12	209.594	-0.352796	0.125172	-2.81849	0.004825	0.0437075
WBGene00007670	stg-1	124.325	-0.352749	0.126528	-2.78791	0.0053049	0.0465634
WBGene00006876	vab-10	40030.5	-0.35249	0.106627	-3.30581	0.000947008	0.0129569
WBGene00045063	Y37A1A.4	663.935	-0.352057	0.113018	-3.11506	0.0018391	0.0213145
WBGene00019636	gsto-3	1699.86	-0.351316	0.109298	-3.21431	0.00130761	0.0165072
WBGene00005000	spp-15	1405.39	-0.350099	0.114244	-3.06447	0.00218053	0.0242969
WBGene00009531	F38B2.4	1371.63	-0.349912	0.0776407	-4.50682	6.58e-06	0.000230256
WBGene00004911	snf-12	2015.21	-0.347533	0.11556	-3.00738	0.00263506	0.0278651
WBGene00006804	unc-71	1799.53	-0.347466	0.123732	-2.80821	0.00498174	0.0444462
WBGene00006886	vap-1	909.156	-0.34741	0.113987	-3.0478	0.00230525	0.0253164
WBGene00006718	ubc-23	138.906	-0.346392	0.119199	-2.906	0.00366082	0.0357443
WBGene00019803	PDB1.1	637.125	-0.346025	0.0818527	-4.22741	2.36e-05	0.000690006
WBGene00018731	F53A9.8	7743.36	-0.345602	0.104185	-3.31718	0.000909299	0.0126249
WBGene00018042	mks-3	733.126	-0.345311	0.0941386	-3.66811	0.000244346	0.00458495
WBGene00020911	cpt-6	928.185	-0.343128	0.0662923	-5.17598	2.27e-07	1.19e-05
WBGene00017865	F27D9.7	481.447	-0.343076	0.0781347	-4.39082	1.13e-05	0.000370072
WBGene00044094	fitm-2	804.524	-0.3413	0.11021	-3.09682	0.00195611	0.022373
WBGene00021894	Y54G2A.32	3262.85	-0.340082	0.0878038	-3.87321	0.000107412	0.00235141
WBGene00010667	K08E4.3	339.985	-0.339996	0.10255	-3.31543	0.000915024	0.0126641
WBGene00003704	nhr-114	1553.12	-0.339805	0.104167	-3.26213	0.00110577	0.0145821
WBGene00002257	lbp-5	727.989	-0.338593	0.0965008	-3.5087	0.000450299	0.00740853
WBGene00015464	C05C8.7	5034.56	-0.3382	0.0719785	-4.69862	2.62e-06	0.000102478
WBGene00006616	trp-4	512.496	-0.337823	0.0928594	-3.63801	0.000274753	0.00501894
WBGene00020215	T04G9.4	690.177	-0.336919	0.100793	-3.3427	0.000829687	0.0117462
WBGene00011081	R07B1.9	453.168	-0.335809	0.120565	-2.78528	0.00534812	0.0468314
WBGene00017591	nspg-10	5416.48	-0.335641	0.0726626	-4.61917	3.85e-06	0.000142971
WBGene00013969	tep-1	11409.8	-0.33396	0.0592292	-5.63843	1.72e-08	1.28e-06
WBGene00018533	F47B7.2	2298.94	-0.333753	0.0806309	-4.13927	3.48e-05	0.000956252
WBGene00021396	cutl-24	822.864	-0.333673	0.0979885	-3.40523	0.000661092	0.00988354
WBGene00000248	ben-1	3203.6	-0.333627	0.0710767	-4.6939	2.68e-06	0.000104379
WBGene00022505	idpp-15	2249.96	-0.333563	0.0898022	-3.71441	0.000203675	0.00395636
WBGene00008019	C38H2.2	3237.06	-0.331754	0.0440807	-7.52607	5.23e-14	9.72e-12
WBGene00000246	bcc-1	716.377	-0.331594	0.0954988	-3.47223	0.000516155	0.00816255
WBGene00015137	B0310.1	1262.36	-0.331154	0.0831263	-3.98375	6.78e-05	0.00162006
WBGene00001055	dpf-2	1042.62	-0.330466	0.112526	-2.9368	0.00331616	0.0331816
WBGene00003369	mlc-1	45378.9	-0.329107	0.0595024	-5.53098	3.18e-08	2.16e-06
WBGene00021420	trap-3	2393.69	-0.329013	0.114059	-2.8846	0.00391914	0.037514
WBGene00022119	copa-1	6924.17	-0.328765	0.087023	-3.77791	0.000158152	0.00323537
WBGene00019813	ger-1	460.237	-0.328681	0.0973065	-3.37779	0.000730702	0.0106735
WBGene00007950	C35A5.6	744.576	-0.328347	0.0820778	-4.00044	6.32e-05	0.00153558
WBGene00011579	T07D4.2	1055.34	-0.32809	0.107082	-3.06393	0.00218452	0.0242969
WBGene00019572	K09E2.3	2294.93	-0.32767	0.107587	-3.04562	0.00232204	0.0254165
WBGene00009674	nucb-1	1866.85	-0.327438	0.0960854	-3.40778	0.000654943	0.00982711
WBGene00015993	C18H7.1	26604.2	-0.326869	0.107503	-3.04056	0.00236136	0.0257278
WBGene00219964	F52G3.6	2155.03	-0.326795	0.100771	-3.24295	0.00118299	0.0153678
WBGene00015514	srlf-1	13082.1	-0.325341	0.110057	-2.95612	0.00311538	0.0315542
WBGene00009925	F52B11.2	921.336	-0.324998	0.0801001	-4.05739	4.96e-05	0.00127528
WBGene00001854	hil-3	6104.24	-0.324872	0.0657559	-4.94058	7.79e-07	3.51e-05
WBGene00001629	gly-4	2391.35	-0.324629	0.0721531	-4.49917	6.82e-06	0.000237192
WBGene00009394	clec-63	61579.8	-0.323479	0.0684411	-4.72639	2.29e-06	9.07e-05
WBGene00021161	Y4C6B.7	605.074	-0.323475	0.0914598	-3.5368	0.000405007	0.00686769
WBGene00015472	C05D9.3	2354.06	-0.323031	0.0715999	-4.51161	6.43e-06	0.000225585
WBGene00020366	acdh-10	3676.6	-0.322862	0.081433	-3.96475	7.35e-05	0.0017199
WBGene00007592	C14H10.2	3470.43	-0.322537	0.11106	-2.90417	0.0036823	0.0359116
WBGene00003893	ost-1	24320.7	-0.321946	0.0543971	-5.91845	3.25e-09	2.88e-07
WBGene00001572	gei-15	3298.69	-0.320927	0.0759114	-4.22765	2.36e-05	0.000690006
WBGene00020199	metl-9	227.985	-0.32086	0.0954533	-3.36144	0.000775375	0.01112
WBGene00021121	W09G12.7	623.828	-0.319874	0.109814	-2.91288	0.00358109	0.0352361
WBGene00006764	unc-27	13712	-0.318389	0.0653489	-4.87214	1.1e-06	4.71e-05
WBGene00006680	twk-28	271.071	-0.318029	0.0854227	-3.723	0.00019687	0.0038696
WBGene00020049	ttr-8	993.803	-0.317726	0.0969303	-3.27788	0.00104591	0.0139934
WBGene00009000	arrd-28	305.312	-0.317226	0.0875726	-3.62243	0.000291843	0.00527869
WBGene00000096	ahr-1	359.349	-0.31681	0.110084	-2.87789	0.00400347	0.0381667
WBGene00007919	cup-16	2167.72	-0.316696	0.0873638	-3.62502	0.000288936	0.00523757
WBGene00003155	mcm-3	1043.72	-0.316213	0.109373	-2.89114	0.0038385	0.0369344
WBGene00019859	R03H10.7	454.479	-0.316051	0.094629	-3.3399	0.000838086	0.0118448
WBGene00001133	eat-2	498.659	-0.31568	0.0719277	-4.38885	1.14e-05	0.000372714
WBGene00000217	asp-4	11197.7	-0.314935	0.0981173	-3.20978	0.00132837	0.0166675
WBGene00012364	zmp-4	3068.61	-0.314522	0.0594668	-5.28904	1.23e-07	7.08e-06
WBGene00043702	Y54G2A.7	321.598	-0.314477	0.0916289	-3.43207	0.000598983	0.00916189
WBGene00016913	lam-2	5339.76	-0.313071	0.11169	-2.80305	0.00506222	0.0449049
WBGene00010006	F53H2.3	2232.4	-0.313015	0.0483183	-6.47818	9.28e-11	1.06e-08
WBGene00019564	K09D9.1	397.369	-0.312385	0.0979447	-3.1894	0.00142567	0.0176081
WBGene00022060	dmd-9	1423.68	-0.310435	0.0922411	-3.36547	0.000764135	0.0110353
WBGene00019957	R08E3.1	6685.43	-0.310396	0.103985	-2.98501	0.00283569	0.0293684
WBGene00007756	C27A7.5	2805.96	-0.309867	0.0731693	-4.23493	2.29e-05	0.000673251
WBGene00045013	F08A7.1	1222.27	-0.309396	0.0977063	-3.16659	0.00154239	0.0187154
WBGene00016725	C46H3.2	1046.99	-0.309355	0.101556	-3.04616	0.00231786	0.0254043
WBGene00020436	amdh-1	366.575	-0.309083	0.108548	-2.84743	0.00440734	0.0410158
WBGene00001102	dsh-2	549.676	-0.308923	0.0800341	-3.85989	0.000113436	0.00245087
WBGene00006587	tnt-2	18616.9	-0.308336	0.0776786	-3.96938	7.21e-05	0.00169161
WBGene00013352	lon-8	857.34	-0.308083	0.110104	-2.79811	0.00514026	0.0453714
WBGene00000016	abf-5	974.864	-0.307517	0.0626664	-4.90721	9.24e-07	4.03e-05
WBGene00015933	C17H12.8	3566.54	-0.30742	0.0928815	-3.30981	0.000933585	0.0128543
WBGene00015671	C10B5.3	888.596	-0.306846	0.107741	-2.84799	0.0043996	0.0410141
WBGene00020732	T23E7.2	20757.2	-0.306321	0.0665722	-4.60134	4.2e-06	0.000154388
WBGene00017973	ift-81	1132.42	-0.306268	0.107399	-2.85168	0.00434894	0.0406796
WBGene00001119	dyf-3	644.857	-0.30521	0.0920787	-3.31466	0.000917548	0.0126651
WBGene00015125	hadb-1	1728.66	-0.305007	0.106101	-2.87468	0.00404431	0.0385339
WBGene00012875	Y45F10B.13	3037.33	-0.304823	0.0604266	-5.04452	4.55e-07	2.17e-05
WBGene00000531	clh-4	997.201	-0.304296	0.0975488	-3.11942	0.00181205	0.0211491
WBGene00008720	F12F6.1	2711.53	-0.304141	0.0656182	-4.63501	3.57e-06	0.000133645
WBGene00003885	osm-5	1433.38	-0.302239	0.069608	-4.34202	1.41e-05	0.000448473
WBGene00018755	bcmo-2	2218.53	-0.300652	0.0824396	-3.64694	0.000265385	0.00488014
WBGene00017787	nhr-141	257.567	-0.299782	0.107419	-2.79076	0.00525838	0.0462247
WBGene00003733	nhx-5	2287.14	-0.298787	0.0532229	-5.61389	1.98e-08	1.43e-06
WBGene00004755	sec-24.1	5260.21	-0.296975	0.083099	-3.57375	0.000351906	0.00615
WBGene00017306	F09F9.1	1311.64	-0.296664	0.0680896	-4.35696	1.32e-05	0.000422992
WBGene00015322	C02B8.3	524.77	-0.2959	0.0886717	-3.33703	0.000846787	0.0119271
WBGene00195176	Y43F8B.24	459.843	-0.295247	0.091566	-3.22442	0.0012623	0.0161321
WBGene00008975	F20D1.3	5256.16	-0.294923	0.0527459	-5.59139	2.25e-08	1.6e-06
WBGene00002915	let-805	28629.4	-0.29456	0.098132	-3.00167	0.00268504	0.0281488
WBGene00010703	K09A9.6	3683.41	-0.292715	0.0549138	-5.33045	9.8e-08	5.79e-06
WBGene00016195	erd-2.2	1418.45	-0.292064	0.0783597	-3.72722	0.000193603	0.00381898
WBGene00006494	zipt-7.2	3371.02	-0.291838	0.0668344	-4.36658	1.26e-05	0.00040716
WBGene00020673	T22B7.4	611.946	-0.291156	0.0966791	-3.01157	0.00259899	0.0275727
WBGene00004788	sft-4	3472.42	-0.290343	0.0535255	-5.42438	5.82e-08	3.77e-06
WBGene00001385	far-1	39975.1	-0.289956	0.0704311	-4.11688	3.84e-05	0.00103514
WBGene00000951	deg-3	777.179	-0.28941	0.103308	-2.80142	0.00508778	0.0450764
WBGene00003375	mlp-1	1191.99	-0.289103	0.104835	-2.75771	0.00582078	0.049402
WBGene00018073	F35H10.10	6424.91	-0.289017	0.10115	-2.85731	0.00427246	0.0401301
WBGene00017418	F13B6.3	3164.05	-0.288685	0.0830545	-3.47584	0.000509248	0.00808834
WBGene00019357	cpg-8	7223.23	-0.288317	0.0573105	-5.03079	4.88e-07	2.31e-05
WBGene00018152	acs-4	6502.76	-0.287313	0.0595052	-4.82837	1.38e-06	5.76e-05
WBGene00001115	dyb-1	2171.29	-0.286309	0.101935	-2.80875	0.00497342	0.0444462
WBGene00021332	Y34D9A.7	442.301	-0.286268	0.0870919	-3.28697	0.00101272	0.013671
WBGene00018398	sptl-2	1012.2	-0.286222	0.0961501	-2.97682	0.00291253	0.0299766
WBGene00017970	F32A5.4	8736.64	-0.286143	0.0420423	-6.80606	1e-11	1.38e-09
WBGene00012819	Y43F8B.9	367.887	-0.28567	0.0902013	-3.16702	0.00154008	0.0187139
WBGene00010785	top-2	2791.85	-0.283118	0.0895881	-3.16022	0.0015765	0.019003
WBGene00002992	lin-3	951.989	-0.282794	0.0604239	-4.68016	2.87e-06	0.000110841
WBGene00000490	che-11	1838.09	-0.282646	0.0840564	-3.36258	0.000772188	0.0111031
WBGene00001006	dlg-1	16707.6	-0.282493	0.0786636	-3.59116	0.000329214	0.00587122
WBGene00003653	nhr-63	525.589	-0.281933	0.0733238	-3.84504	0.000120535	0.00257069
WBGene00021838	Y54E10BL.3	209.031	-0.280974	0.099875	-2.81325	0.00490431	0.0441119
WBGene00008101	C44H9.6	465.431	-0.279418	0.100976	-2.76717	0.00565457	0.0486398
WBGene00004237	ptr-23	6350.7	-0.278903	0.0699569	-3.98678	6.7e-05	0.00160413
WBGene00003727	nhr-137	465.736	-0.278572	0.0913547	-3.04935	0.00229338	0.0252244
WBGene00008509	F01G10.6	315.669	-0.277761	0.0863094	-3.2182	0.00128999	0.0163723
WBGene00020808	clik-1	26071.7	-0.277679	0.0577123	-4.81143	1.5e-06	6.2e-05
WBGene00009851	F48F7.6	2289.6	-0.277418	0.0531749	-5.21708	1.82e-07	9.83e-06
WBGene00006536	tbb-1	6940.14	-0.277107	0.0679499	-4.07811	4.54e-05	0.00118029
WBGene00044421	D1007.18	449.873	-0.276492	0.079924	-3.45944	0.000541307	0.00847115
WBGene00003964	pdi-3	24438.4	-0.276098	0.0470281	-5.87091	4.33e-09	3.68e-07
WBGene00007417	ceh-58	656.134	-0.274896	0.0983394	-2.79538	0.00518379	0.0457069
WBGene00010765	K10H10.10	378.911	-0.274896	0.0925435	-2.97045	0.00297364	0.0304541
WBGene00001971	hmg-1.1	21560.8	-0.273794	0.0721889	-3.79274	0.000148993	0.00308229
WBGene00002276	lem-3	772.852	-0.273498	0.0843106	-3.24393	0.00117893	0.015339
WBGene00012103	clec-12	327.688	-0.272563	0.0907077	-3.00485	0.00265708	0.0279442
WBGene00022499	set-30	2484.89	-0.272064	0.0688291	-3.95275	7.73e-05	0.00179329
WBGene00004119	pqn-31	1891.25	-0.2717	0.0882145	-3.07999	0.00207009	0.0233868
WBGene00008762	ztf-2	484.121	-0.271607	0.0863711	-3.14465	0.00166287	0.0198418
WBGene00013327	Y57G11C.38	752.331	-0.271381	0.0895224	-3.03143	0.00243397	0.026311
WBGene00012626	famh-161	732.167	-0.271255	0.088757	-3.05615	0.00224198	0.0247531
WBGene00003561	ncr-1	4676.45	-0.269744	0.0942013	-2.86349	0.00419005	0.0396485
WBGene00001649	gob-1	3100.62	-0.269562	0.0587211	-4.59055	4.42e-06	0.000162228
WBGene00020393	T10B5.7	3110.37	-0.268949	0.0770083	-3.49247	0.000478567	0.00776658
WBGene00044324	ufm-1	513.019	-0.268642	0.0950676	-2.8258	0.00471626	0.0430287
WBGene00011608	T08D2.3	668.226	-0.268378	0.0654905	-4.09796	4.17e-05	0.00110193
WBGene00011072	tag-209	2055.49	-0.268294	0.0691877	-3.87777	0.000105417	0.00231694
WBGene00019679	spcs-3	1442.58	-0.26819	0.0517139	-5.18602	2.15e-07	1.14e-05
WBGene00010901	M28.10	2638.81	-0.267949	0.0690528	-3.88035	0.000104305	0.00230167
WBGene00020738	T23F2.5	593.093	-0.267836	0.0888606	-3.01411	0.00257732	0.0274751
WBGene00004393	rnt-1	578.827	-0.266754	0.07071	-3.77251	0.000161616	0.00328138
WBGene00017298	toca-1	4042.02	-0.26634	0.0806001	-3.30447	0.000951576	0.0129856
WBGene00012386	agef-1	2690.11	-0.265469	0.068427	-3.8796	0.000104628	0.00230338
WBGene00012550	spcs-2	1119.14	-0.265358	0.0680095	-3.90177	9.55e-05	0.00214433
WBGene00010139	F56A8.3	2368.55	-0.265201	0.0870365	-3.04701	0.00231131	0.0253661
WBGene00013647	Y105C5B.5	673.355	-0.26504	0.0844186	-3.13959	0.00169185	0.0200639
WBGene00017067	dead	444.066	-0.264928	0.0890972	-2.97347	0.00294452	0.0301745
WBGene00001516	gap-2	6639.85	-0.263626	0.0906763	-2.90733	0.00364529	0.0356569
WBGene00021322	nspg-14	3845.16	-0.262856	0.0868736	-3.02573	0.00248032	0.0267074
WBGene00022419	Y102A11A.9	600.597	-0.261527	0.0668391	-3.91279	9.12e-05	0.00206279
WBGene00011736	T12D8.9	10831.5	-0.260485	0.0608638	-4.2798	1.87e-05	0.000573315
WBGene00019867	R04B3.2	288.882	-0.260284	0.0943477	-2.75877	0.00580195	0.0493731
WBGene00008628	ttr-21	2126.98	-0.260042	0.0696263	-3.73483	0.000187845	0.00371425
WBGene00004135	pqn-48	10505.3	-0.259517	0.0852591	-3.04386	0.00233565	0.0255318
WBGene00011638	ostb-1	3235.13	-0.259496	0.0840797	-3.08631	0.00202659	0.0230199
WBGene00022490	nspg-8	662.801	-0.258671	0.0680973	-3.79855	0.000145543	0.00301469
WBGene00004456	rpl-43	30791.7	-0.258545	0.0672145	-3.84656	0.000119788	0.00255805
WBGene00007150	acly-2	1149.85	-0.258532	0.0603682	-4.28259	1.85e-05	0.000567216
WBGene00022613	sek-3	1627.98	-0.256968	0.0567983	-4.52423	6.06e-06	0.000214819
WBGene00010597	K06A4.7	1121.38	-0.256747	0.0698679	-3.67474	0.000238089	0.00449814
WBGene00007934	gmap-1	2711.71	-0.256118	0.0734995	-3.48463	0.000492817	0.00790322
WBGene00019003	tmed-3	1322.51	-0.255743	0.0679774	-3.76218	0.000168438	0.00339957
WBGene00004969	spe-15	859.784	-0.25461	0.0859003	-2.96402	0.00303651	0.030937
WBGene00012369	W09G3.6	2498.26	-0.254132	0.0624965	-4.06634	4.78e-05	0.00123114
WBGene00012019	dkf-2	7007.27	-0.253494	0.0751385	-3.37369	0.000741679	0.0107958
WBGene00007414	C07E3.3	2335.53	-0.252708	0.0889972	-2.83951	0.00451835	0.0417059
WBGene00020102	R148.3	4598.52	-0.252651	0.0715484	-3.53119	0.000413697	0.00697929
WBGene00003675	nhr-85	526.62	-0.252327	0.0912792	-2.76434	0.00570379	0.0489254
WBGene00008252	C51E3.6	544.624	-0.251906	0.073044	-3.44868	0.000563325	0.00871311
WBGene00002252	lat-2	1429.3	-0.251631	0.0783811	-3.21035	0.00132573	0.0166517
WBGene00003930	pat-3	5883.73	-0.251267	0.0798478	-3.14682	0.00165056	0.0197233
WBGene00002135	inx-13	5574.78	-0.250711	0.067937	-3.69034	0.000223955	0.0042603
WBGene00003056	lon-2	764.806	-0.250343	0.0843422	-2.96819	0.00299563	0.0306603
WBGene00000942	deb-1	22321.3	-0.249885	0.0512152	-4.87912	1.07e-06	4.57e-05
WBGene00009577	F40F8.4	1583.88	-0.248735	0.0620602	-4.00797	6.12e-05	0.00149936
WBGene00004766	sel-9	3623.73	-0.247425	0.0526349	-4.70078	2.59e-06	0.00010164
WBGene00003588	nex-1	6293.11	-0.246863	0.0565038	-4.36896	1.25e-05	0.00040353
WBGene00017447	F14B8.5	2919.68	-0.243124	0.0737926	-3.29469	0.000985302	0.0133443
WBGene00012253	clec-50	11876.3	-0.243008	0.0595904	-4.07798	4.54e-05	0.00118029
WBGene00009642	F42G4.5	569.181	-0.242854	0.0811671	-2.99203	0.00277134	0.0288282
WBGene00010645	fecl-1	1260.54	-0.241809	0.0563993	-4.28745	1.81e-05	0.000557017
WBGene00002783	let-607	9580.04	-0.238775	0.0645463	-3.69928	0.000216214	0.00414639
WBGene00006770	unc-34	4982.99	-0.238177	0.0734331	-3.24346	0.00118088	0.0153523
WBGene00021059	atat-2	851.176	-0.237716	0.0653089	-3.63987	0.000272771	0.00498825
WBGene00019092	F59A7.5	2144.67	-0.237069	0.0760199	-3.11851	0.0018177	0.0211553
WBGene00018024	F35A5.1	9842.9	-0.235771	0.063375	-3.72025	0.000199024	0.00389052
WBGene00012306	W06F12.2	4536.49	-0.235618	0.0650999	-3.61934	0.00029536	0.00533066
WBGene00006342	sup-37	6729.31	-0.235011	0.0656971	-3.57719	0.000347303	0.00608884
WBGene00011940	T23B5.3	3842.48	-0.234724	0.0686094	-3.42116	0.000623542	0.00944677
WBGene00019592	K09F6.9	4798.29	-0.233735	0.0627291	-3.7261	0.000194463	0.00383139
WBGene00017065	D2092.4	2342.55	-0.233236	0.0745342	-3.12925	0.00175255	0.0205853
WBGene00002978	lev-11	92384.4	-0.233235	0.0386304	-6.03762	1.56e-09	1.45e-07
WBGene00017866	stn-2	1006.87	-0.233182	0.0651815	-3.57742	0.000346997	0.00608884
WBGene00004175	pqn-96	709.347	-0.232299	0.0662282	-3.50756	0.000452239	0.00742516
WBGene00003732	nhx-4	1638.81	-0.231632	0.0631216	-3.66962	0.000242908	0.00456314
WBGene00018734	F53A10.2	3958.88	-0.23044	0.0816293	-2.823	0.0047576	0.043332
WBGene00002175	jac-1	4836.5	-0.230166	0.0721999	-3.1879	0.00143312	0.0176738
WBGene00016898	clik-2	20079.8	-0.230115	0.0514805	-4.46994	7.82e-06	0.000265896
WBGene00000802	crt-1	97782.5	-0.229644	0.0425708	-5.39441	6.88e-08	4.34e-06
WBGene00013869	mlck-1	2958.47	-0.22942	0.0649853	-3.53033	0.000415036	0.00699475
WBGene00012382	ttr-16	13200.5	-0.228225	0.0716298	-3.18617	0.0014417	0.0177593
WBGene00022026	Y65B4A.2	2919.05	-0.228107	0.0553793	-4.11899	3.81e-05	0.00102738
WBGene00000244	bbs-8	974.978	-0.227322	0.0640247	-3.55054	0.000384441	0.00657963
WBGene00009396	clec-65	8841.95	-0.226783	0.0791884	-2.86384	0.00418545	0.0396278
WBGene00010670	tmed-1	654.608	-0.226049	0.0747202	-3.02527	0.00248408	0.0267223
WBGene00004164	pqn-83	7626.24	-0.22584	0.0542056	-4.16636	3.09e-05	0.000857985
WBGene00002174	itx-1	8104.11	-0.225421	0.0531068	-4.24468	2.19e-05	0.000653746
WBGene00003989	pfn-1	1839.46	-0.225237	0.0760859	-2.96031	0.00307334	0.0311665
WBGene00022297	Y76B12C.3	1318.79	-0.22458	0.0593637	-3.78312	0.000154874	0.00318302
WBGene00002134	inx-12	6616.47	-0.224421	0.0622496	-3.60518	0.00031194	0.00560544
WBGene00016862	cest-32	3149.16	-0.224407	0.0719515	-3.11887	0.00181547	0.0211553
WBGene00015480	C05D10.4	2459.63	-0.223663	0.0515527	-4.33854	1.43e-05	0.00045301
WBGene00018532	pmpl-1	4798.07	-0.223032	0.0795448	-2.80385	0.00504963	0.0448826
WBGene00020736	T23F2.3	1417.93	-0.222355	0.0798247	-2.78554	0.00534383	0.0468314
WBGene00007911	C34B7.1	847.803	-0.222224	0.0593443	-3.74466	0.00018064	0.00359799
WBGene00016266	idhg-2	2176.98	-0.222135	0.0782404	-2.83914	0.00452352	0.0417304
WBGene00000475	cey-4	8569.22	-0.220026	0.0532984	-4.12819	3.66e-05	0.000996906
WBGene00022801	pcp-5	972.088	-0.219956	0.0657802	-3.34381	0.000826374	0.0117093
WBGene00044144	znf-474	989.733	-0.219706	0.0742004	-2.96098	0.00306664	0.0311558
WBGene00007185	nlp-36	1996.36	-0.218039	0.064628	-3.37376	0.000741486	0.0107958
WBGene00003936	pat-12	15168.6	-0.217249	0.0610851	-3.5565	0.000375834	0.00647248
WBGene00014207	ZK1058.9	3074.84	-0.217163	0.0644775	-3.36804	0.000757057	0.0109618
WBGene00003153	mca-3	36598.9	-0.216831	0.0626517	-3.4609	0.000538383	0.00843772
WBGene00044073	tag-244	889.591	-0.216591	0.0712655	-3.03921	0.00237196	0.0258207
WBGene00003171	mec-7	5322.5	-0.215567	0.0650247	-3.31515	0.000915937	0.0126641
WBGene00003969	pef-1	1696.15	-0.21519	0.0773572	-2.78177	0.00540629	0.0472159
WBGene00009730	myo-6	10214.5	-0.214493	0.0504388	-4.25255	2.11e-05	0.000635973
WBGene00017597	F19C7.8	1321.21	-0.214196	0.0562334	-3.80906	0.000139496	0.00290033
WBGene00014108	ZK856.7	1610.52	-0.212986	0.0759805	-2.80316	0.00506043	0.0449049
WBGene00017245	srpa-72	2320.15	-0.212728	0.0677971	-3.13771	0.00170274	0.020172
WBGene00013632	Y105C5A.1	934.64	-0.212617	0.0746728	-2.84732	0.00440889	0.0410158
WBGene00000066	act-4	95919.6	-0.212104	0.0531531	-3.99043	6.6e-05	0.00158653
WBGene00013667	Y105E8A.2	1820.5	-0.211911	0.0554689	-3.82036	0.000133256	0.00280226
WBGene00001334	ero-1	2357.78	-0.211581	0.0527256	-4.01288	6e-05	0.00147503
WBGene00003758	nlp-20	1315.66	-0.209634	0.0733411	-2.85835	0.00425855	0.0400449
WBGene00004829	sli-1	2274.83	-0.209254	0.0608868	-3.43676	0.000588713	0.00902984
WBGene00013212	Y54G11A.1	623.467	-0.208907	0.0707474	-2.95285	0.00314853	0.0318121
WBGene00013438	ztf-29	857.834	-0.207715	0.0718026	-2.89286	0.00381746	0.0367748
WBGene00020683	ribo-1	5533.6	-0.207603	0.0601575	-3.45099	0.000558543	0.00866852
WBGene00006495	cpna-1	16005.7	-0.207532	0.0736845	-2.8165	0.00485505	0.0438119
WBGene00021844	sec-11	1056.05	-0.206143	0.0563662	-3.6572	0.000254982	0.00473619
WBGene00006785	unc-50	1420.58	-0.205878	0.0694986	-2.96233	0.00305316	0.031057
WBGene00004445	rpl-31	35310.9	-0.204364	0.0630516	-3.24121	0.00119022	0.0154133
WBGene00022037	acs-13	5504.19	-0.203959	0.0637937	-3.19716	0.00138788	0.0172443
WBGene00003097	lys-8	5701.87	-0.203333	0.0533604	-3.81057	0.000138649	0.00288633
WBGene00001627	gly-2	688.592	-0.203248	0.0718506	-2.82876	0.00467291	0.0427274
WBGene00004203	swsn-1	2294.15	-0.201831	0.061504	-3.28159	0.00103224	0.0138665
WBGene00004013	pha-4	5374.84	-0.200682	0.063889	-3.1411	0.00168314	0.0200258
WBGene00018590	pdf-2	2705.44	-0.200122	0.0571438	-3.50208	0.000461638	0.00754951
WBGene00012861	Y45F3A.4	960.885	-0.198874	0.0706852	-2.81352	0.0049002	0.0441119
WBGene00045366	Y17D7C.3	643.461	-0.198585	0.0660666	-3.00583	0.0026486	0.0279441
WBGene00013703	rbm-12	2014.37	-0.198439	0.0510956	-3.88368	0.000102887	0.0022734
WBGene00019361	clik-3	1625.12	-0.19842	0.0595378	-3.33268	0.000860148	0.0120742
WBGene00019693	ostd-1	1895.04	-0.198099	0.0680915	-2.90931	0.00362227	0.0354935
WBGene00006792	unc-58	1154.55	-0.197859	0.069348	-2.85314	0.00432897	0.0405458
WBGene00006589	tnt-4	14695.4	-0.197591	0.0566565	-3.48752	0.000487515	0.00786406
WBGene00001425	fis-2	788.282	-0.197075	0.0702098	-2.80694	0.0050015	0.0445539
WBGene00011481	imp-2	4083.73	-0.196726	0.0669151	-2.93993	0.00328285	0.032968
WBGene00015280	C01B10.6	5494.1	-0.1949	0.0621995	-3.13347	0.00172752	0.0204176
WBGene00001008	dlk-1	13885.6	-0.194819	0.053752	-3.6244	0.000289638	0.00524454
WBGene00001638	gly-13	1201.21	-0.194652	0.0634789	-3.0664	0.00216652	0.0241942
WBGene00007924	rsu-1	2323.25	-0.193964	0.0611031	-3.17437	0.00150163	0.0183409
WBGene00004409	rla-1	44517.9	-0.193077	0.0622286	-3.10271	0.00191759	0.0220389
WBGene00019465	acl-14	3838.24	-0.19244	0.0588814	-3.26827	0.00108206	0.0143495
WBGene00015734	copd-1	2922.5	-0.19213	0.0579191	-3.31721	0.000909224	0.0126249
WBGene00003158	mcm-6	1438.07	-0.191772	0.0680868	-2.81658	0.00485386	0.0438119
WBGene00007352	cdc-48.1	5289.81	-0.191183	0.0426025	-4.48759	7.2e-06	0.000248368
WBGene00001235	elb-1	655.521	-0.191101	0.0620001	-3.08228	0.00205423	0.02327
WBGene00010047	F54D1.6	13148.7	-0.190875	0.0532444	-3.58489	0.000337218	0.00596756
WBGene00022678	sar-1	5832.12	-0.190593	0.0484053	-3.93744	8.24e-05	0.00188776
WBGene00021910	stim-1	2701.85	-0.190523	0.0565286	-3.37038	0.000750643	0.0108963
WBGene00015803	C15H9.9	3597.26	-0.190508	0.0515938	-3.69245	0.0002221	0.00423962
WBGene00008735	F13D2.1	1877.6	-0.190462	0.0669174	-2.84623	0.00442405	0.0411207
WBGene00002050	ifa-1	7144.53	-0.189627	0.060064	-3.15709	0.00159353	0.0191386
WBGene00017760	F23H11.4	2835.5	-0.189449	0.0505231	-3.74975	0.00017701	0.00354663
WBGene00017380	F11D5.1	3585.84	-0.189245	0.0663657	-2.85155	0.00435063	0.0406796
WBGene00004370	rig-3	2947.99	-0.188375	0.044839	-4.20115	2.66e-05	0.000760406
WBGene00016248	srsy-2	528.956	-0.187673	0.0677349	-2.7707	0.00559364	0.0483671
WBGene00001426	fkb-1	3553.84	-0.18749	0.0458409	-4.09001	4.31e-05	0.00113138
WBGene00001130	dyn-1	10242.8	-0.187389	0.0584757	-3.20456	0.0013527	0.0169343
WBGene00004369	rig-1	2801.71	-0.185202	0.0638005	-2.90283	0.00369813	0.0359389
WBGene00007068	cTel55X.1	638.601	-0.184625	0.0667905	-2.76424	0.0057055	0.0489254
WBGene00019227	sgca-1	689.555	-0.183815	0.0665483	-2.76213	0.00574259	0.0491162
WBGene00001945	his-71	7714.34	-0.18346	0.0624664	-2.93693	0.00331476	0.0331816
WBGene00001005	dlc-1	3769.63	-0.183315	0.0476499	-3.84712	0.000119514	0.00255549
WBGene00020143	T01C8.2	1815.46	-0.183229	0.0660358	-2.7747	0.0055253	0.0479516
WBGene00009995	spig-9	3899.9	-0.183163	0.0609046	-3.00737	0.00263519	0.0278651
WBGene00014140	ZK899.1	710.241	-0.183132	0.0645665	-2.83634	0.00456343	0.0419582
WBGene00000294	cas-1	5765.16	-0.182127	0.0625724	-2.91066	0.00360672	0.035383
WBGene00007350	sucl-1	8006.32	-0.181329	0.0494506	-3.66688	0.000245532	0.00459317
WBGene00020509	hex-1	1407.23	-0.179898	0.0506142	-3.5543	0.000378985	0.00650644
WBGene00006819	unc-87	33857.1	-0.179896	0.0583827	-3.08133	0.00206081	0.0233286
WBGene00012094	T27E9.2	1793.33	-0.17894	0.0549408	-3.25696	0.00112613	0.0148269
WBGene00013273	44990	2486.03	-0.178554	0.0572933	-3.11649	0.00183015	0.0212555
WBGene00013124	Y52B11A.4	2074.35	-0.175662	0.0632436	-2.77755	0.00547701	0.0475824
WBGene00008777	F13H10.6	2061.82	-0.17551	0.053574	-3.27603	0.00105277	0.0140511
WBGene00016469	C36B7.6	1810.68	-0.17392	0.0580776	-2.9946	0.00274801	0.028647
WBGene00021614	Y47A7.2	5360.16	-0.173844	0.0409645	-4.24378	2.2e-05	0.000653746
WBGene00015955	C18B2.4	3364.06	-0.172979	0.0497844	-3.47456	0.000511688	0.00811152
WBGene00017984	gmpr-1	5124.55	-0.172691	0.0481448	-3.5869	0.000334629	0.00594856
WBGene00020082	gcp-2.1	3844.13	-0.172655	0.053601	-3.22112	0.00127689	0.0162309
WBGene00004854	slt-1	3617.24	-0.172362	0.0521052	-3.30796	0.000939791	0.0129075
WBGene00018958	cest-27	910.828	-0.17232	0.0592814	-2.90681	0.00365133	0.0356727
WBGene00006599	tpa-1	9733.9	-0.172171	0.0512391	-3.36014	0.000779022	0.011153
WBGene00000510	cka-2	1166.22	-0.171561	0.0599232	-2.86302	0.00419619	0.039684
WBGene00008745	F13E6.1	4670.72	-0.171035	0.0444542	-3.84743	0.000119363	0.00255549
WBGene00002024	hsp-43	4178.1	-0.168934	0.0419475	-4.02728	5.64e-05	0.00141685
WBGene00000464	ceh-44	5044	-0.168872	0.0586005	-2.88175	0.00395475	0.0377566
WBGene00022201	Y71H10B.1	4574.75	-0.168811	0.0599048	-2.81798	0.00483268	0.0437166
WBGene00018374	tag-343	3703.87	-0.16881	0.061275	-2.75495	0.00587003	0.0497434
WBGene00004902	snf-3	7569.77	-0.168113	0.0512641	-3.27934	0.00104049	0.0139434
WBGene00022114	Y71F9AL.9	10129.4	-0.16776	0.0430379	-3.89797	9.7e-05	0.00217402
WBGene00008624	crld-1	1011.5	-0.166285	0.0600975	-2.76692	0.00565894	0.0486521
WBGene00004403	rom-4	1613.99	-0.166237	0.0595655	-2.79082	0.00525746	0.0462247
WBGene00004363	ric-3	1855.61	-0.164887	0.0545608	-3.02208	0.00251048	0.0269445
WBGene00001122	dyf-6	1153.61	-0.164253	0.0524454	-3.13188	0.00173693	0.0204746
WBGene00004434	rpl-22	39627.5	-0.163769	0.056081	-2.92023	0.00349774	0.0345982
WBGene00021020	W04B5.3	2338.34	-0.16228	0.0585386	-2.7722	0.00556795	0.0482084
WBGene00007010	alx-1	6264.61	-0.161473	0.0516515	-3.12621	0.00177076	0.020755
WBGene00011306	R186.3	845.352	-0.161313	0.0576087	-2.80014	0.00510799	0.0452071
WBGene00010059	F54E4.3	3916.65	-0.161156	0.0451765	-3.56725	0.000360749	0.00627143
WBGene00001047	dnj-29	6727.8	-0.161066	0.0490211	-3.28564	0.00101749	0.013703
WBGene00004426	rpl-14	43029.4	-0.159158	0.0574081	-2.77239	0.00556464	0.0482084
WBGene00011590	bus-19	1757.1	-0.158778	0.0563271	-2.81886	0.00481947	0.0437049
WBGene00013448	Y66D12A.24	2117.28	-0.15654	0.0445622	-3.51284	0.000443342	0.00735938
WBGene00004249	pvf-1	2015.32	-0.156115	0.0563498	-2.77046	0.00559779	0.0483778
WBGene00003934	pat-10	43246.1	-0.154315	0.0554467	-2.78313	0.00538376	0.0470688
WBGene00010496	sec-12	1784.76	-0.154268	0.0452997	-3.4055	0.000660421	0.00988243
WBGene00004496	rps-27	21948.5	-0.154193	0.0542139	-2.84415	0.00445295	0.0412864
WBGene00002147	ire-1	3309.95	-0.154178	0.0411224	-3.74924	0.000177371	0.00354956
WBGene00018164	sup-36	2105.3	-0.153182	0.0548899	-2.79071	0.00525928	0.0462247
WBGene00013679	Y105E8A.21	1004.18	-0.152331	0.0542128	-2.80987	0.00495614	0.0444094
WBGene00000178	aqp-10	3320.31	-0.151416	0.0534987	-2.83026	0.00465097	0.0425739
WBGene00022647	slc-17.1	1566.04	-0.151304	0.0503522	-3.00491	0.00265659	0.0279442
WBGene00002264	lec-1	27351.5	-0.150076	0.0481208	-3.11873	0.00181629	0.0211553
WBGene00009829	tmed-10	3039.22	-0.14835	0.0423378	-3.50397	0.00045838	0.00750365
WBGene00021506	Y41D4A.4	4699.2	-0.147858	0.0460327	-3.21201	0.00131808	0.0166014
WBGene00013463	kdp-1	7876.61	-0.146335	0.0521136	-2.808	0.00498509	0.0444522
WBGene00000424	ced-10	2089.49	-0.146281	0.0462065	-3.16582	0.00154649	0.0187257
WBGene00011531	rsbp-1	7329.38	-0.14618	0.0350518	-4.17041	3.04e-05	0.000851466
WBGene00000813	csn-1	1633.19	-0.145185	0.0486463	-2.98449	0.00284047	0.0293995
WBGene00021209	hgap-1	3887.5	-0.143893	0.051239	-2.80828	0.00498074	0.0444462
WBGene00012358	W09D6.5	2249.3	-0.143333	0.0506057	-2.83235	0.00462073	0.0423526
WBGene00021305	zig-11	4989.86	-0.142582	0.0449205	-3.17409	0.00150308	0.0183452
WBGene00006727	ubq-1	38812.1	-0.141605	0.0456763	-3.10018	0.001934	0.0222122
WBGene00002977	lev-10	5800	-0.141155	0.0453213	-3.11453	0.0018424	0.0213378
WBGene00007175	B0395.3	2738.93	-0.133804	0.0483791	-2.76573	0.00567951	0.0487783
WBGene00020301	gid-2	3999.81	-0.122823	0.040614	-3.02414	0.00249339	0.0267959
WBGene00008622	F09C8.2	4667.14	-0.122313	0.0414605	-2.9501	0.00317668	0.0320024
WBGene00013709	csnk-1	8081.55	-0.11108	0.0392192	-2.83228	0.00462168	0.0423526
WBGene00020481	gldi-2	9935.92	-0.110005	0.0377567	-2.91352	0.00357375	0.0351847
WBGene00017920	jmjd-1.2	5884.89	0.111309	0.0399783	2.78422	0.00536565	0.04696
WBGene00001333	erm-1	15667.5	0.130815	0.0376981	3.47006	0.000520335	0.00820928
WBGene00004980	spk-1	17946.1	0.13248	0.0400133	3.31089	0.000930008	0.0128157
WBGene00012929	rsks-1	9978.26	0.135841	0.04432	3.06502	0.00217658	0.0242738
WBGene00014243	dcaf-1	4360.64	0.137567	0.0479538	2.86874	0.00412106	0.0391339
WBGene00000854	cux-7	1723.86	0.138426	0.0472044	2.93247	0.00336273	0.0335462
WBGene00018508	F46F11.1	11697.9	0.14054	0.0465459	3.01939	0.00253283	0.0271492
WBGene00001094	dars-1	6084.7	0.14075	0.0456868	3.08075	0.00206482	0.023358
WBGene00013485	Y69H2.10	1232.67	0.146534	0.0528539	2.77243	0.00556392	0.0482084
WBGene00021202	Y17G9B.5	1320.75	0.146902	0.0469133	3.13134	0.00174008	0.020497
WBGene00016011	C23G10.2	2543.6	0.148509	0.0534303	2.77949	0.00544442	0.0474237
WBGene00021351	eif-2alpha	4677.64	0.149023	0.047148	3.16075	0.00157363	0.0189822
WBGene00001819	haf-9	12202	0.149197	0.0421401	3.5405	0.00039937	0.00677904
WBGene00019762	syf-3	2793.37	0.150615	0.0467489	3.22179	0.00127393	0.0162104
WBGene00000380	cct-5	21881.1	0.151095	0.0484509	3.11851	0.00181767	0.0211553
WBGene00000923	daf-31	1342.64	0.151239	0.0546337	2.76824	0.00563597	0.0485793
WBGene00007587	mma-1	4420.24	0.152838	0.0546871	2.79478	0.00519357	0.0457687
WBGene00020721	T23B12.6	1495.77	0.154263	0.0557314	2.76797	0.00564059	0.0485793
WBGene00017119	timm-17B.1	2743.86	0.1546	0.0505303	3.05955	0.00221672	0.0245069
WBGene00003209	mel-26	3090.27	0.154859	0.0489589	3.16304	0.0015613	0.0188747
WBGene00012951	Y47H9C.8	933.756	0.156193	0.0555763	2.81043	0.00494761	0.0443834
WBGene00000088	aex-5	2063.44	0.156193	0.0555742	2.81054	0.0049459	0.0443834
WBGene00010677	gtbp-1	5200.74	0.156859	0.0472555	3.31938	0.000902173	0.012547
WBGene00020687	ruvb-2	970.083	0.157027	0.0569397	2.75777	0.00581965	0.049402
WBGene00016142	mrps-18C	2197.48	0.157495	0.0483996	3.25406	0.00113768	0.0149312
WBGene00020114	pde-4	17445.2	0.157514	0.0486703	3.23634	0.00121074	0.0156668
WBGene00012776	Y42A5A.1	3382.86	0.157738	0.0571879	2.75824	0.00581135	0.0493731
WBGene00012376	nduf-7	8916.16	0.159737	0.0568411	2.81023	0.00495055	0.0443834
WBGene00007091	eri-12	13161.5	0.161928	0.0459183	3.52644	0.000421186	0.00706244
WBGene00003746	nlp-8	5703.89	0.162274	0.0559	2.90293	0.00369683	0.0359389
WBGene00006935	vars-1	2239.74	0.162311	0.0530308	3.06069	0.00220826	0.0244647
WBGene00007107	pfd-4	917.415	0.162392	0.0559702	2.9014	0.003715	0.0360606
WBGene00000542	clp-1	31873.9	0.162843	0.0576371	2.82531	0.00472343	0.0430704
WBGene00004248	pus-1	1628.08	0.162864	0.049792	3.27089	0.00107211	0.0142632
WBGene00010308	F59B2.3	776.006	0.163267	0.0589857	2.76791	0.00564165	0.0485793
WBGene00003393	mog-5	2682.26	0.163725	0.0562621	2.91005	0.00361371	0.0354306
WBGene00011857	coa-4	1771.72	0.16499	0.0493726	3.34174	0.000832561	0.0117768
WBGene00015815	C16A11.2	932.811	0.166187	0.054633	3.04188	0.00235105	0.0256492
WBGene00008852	ubql-1	6060.45	0.167251	0.0419453	3.98735	6.68e-05	0.00160263
WBGene00017775	F25B5.3	7736.9	0.167696	0.0424551	3.94995	7.82e-05	0.00181187
WBGene00009211	wdr-46	2123.15	0.16884	0.0579689	2.91259	0.00358441	0.0352478
WBGene00001037	dnj-19	7275.91	0.168962	0.0434422	3.88935	0.000100512	0.00222987
WBGene00012804	slc-36.1	909.858	0.174612	0.0602374	2.89873	0.00374683	0.0362419
WBGene00004303	ran-2	3539.72	0.17471	0.045073	3.87615	0.000106123	0.00232627
WBGene00008832	obr-2	3895.24	0.175297	0.039334	4.45661	8.33e-06	0.000281808
WBGene00002137	inx-15	3312.46	0.175722	0.0540568	3.2507	0.00115122	0.0150733
WBGene00019433	acdh-3	2057.5	0.176711	0.063901	2.76539	0.00568546	0.0488041
WBGene00015104	B0280.9	1620.91	0.17696	0.0516548	3.42582	0.000612955	0.00933249
WBGene00001230	eif-3.G	5962.36	0.177439	0.0638429	2.77931	0.00544749	0.0474256
WBGene00016588	hpo-12	1358.97	0.177989	0.0447381	3.97846	6.94e-05	0.00164465
WBGene00016158	ari-1.1	2614.75	0.178144	0.054276	3.28218	0.00103007	0.0138487
WBGene00016014	C23G10.7	1233.83	0.178325	0.0601604	2.96416	0.00303514	0.030937
WBGene00001602	gln-1	1811.64	0.178539	0.0436229	4.09278	4.26e-05	0.00112149
WBGene00011527	cchl-1	2286.89	0.178763	0.0446881	4.00024	6.33e-05	0.00153558
WBGene00007602	C15C6.3	4250.33	0.178833	0.0528825	3.38171	0.00072037	0.0105599
WBGene00008887	tbcd-1	2483.19	0.179198	0.058769	3.0492	0.00229455	0.0252244
WBGene00002804	let-630	1572.21	0.181182	0.0519516	3.48752	0.000487524	0.00786406
WBGene00010962	ctc-3	56577.9	0.18207	0.065531	2.77838	0.00546307	0.0474862
WBGene00007730	C25G4.2	7138.47	0.182676	0.0584406	3.12584	0.00177299	0.0207665
WBGene00022373	mrpl-15	1736.93	0.184006	0.0611143	3.01085	0.0026052	0.0276208
WBGene00001501	ftn-2	8924.98	0.1841	0.0441672	4.16824	3.07e-05	0.000855942
WBGene00004926	snt-6	2319.42	0.184766	0.0651302	2.83686	0.00455593	0.0419358
WBGene00001320	ent-1	1771.44	0.18531	0.0651604	2.84391	0.00445639	0.0412952
WBGene00020742	T23H2.3	1213.12	0.18661	0.0518369	3.59995	0.00031828	0.00568235
WBGene00017683	rbbp-5	831.488	0.187175	0.067243	2.78356	0.00537664	0.0470314
WBGene00020382	T09B4.8	3092.47	0.188439	0.0659581	2.85695	0.0042773	0.0401527
WBGene00007048	nfx-1	3498.09	0.188531	0.0517482	3.64323	0.000269237	0.00493452
WBGene00011102	R07E3.1	19018.8	0.188852	0.0621093	3.04064	0.0023608	0.0257278
WBGene00008860	romo-1	593.724	0.189027	0.0664457	2.84483	0.00444356	0.0412456
WBGene00014204	ccdc-47	12579.3	0.189746	0.0518944	3.65639	0.000255793	0.00474593
WBGene00003549	nas-31	2017.99	0.191326	0.0605573	3.15943	0.00158081	0.0190248
WBGene00008969	cdc-50.B	1375.4	0.191527	0.0625485	3.06205	0.00219824	0.0244003
WBGene00007413	pro-2	3827.88	0.192767	0.0641978	3.00271	0.00267585	0.0280998
WBGene00008664	nubp-1	2464.53	0.193548	0.0514851	3.75931	0.000170385	0.00342633
WBGene00012600	Y38E10A.22	944.552	0.194134	0.0682232	2.84557	0.00443319	0.0411724
WBGene00020647	pqbp-1.1	1153.94	0.194875	0.0505097	3.85818	0.000114236	0.00246494
WBGene00016494	C37A2.8	1302.12	0.195192	0.0580551	3.36218	0.000773309	0.0111096
WBGene00020297	nog-1	134491	0.19558	0.0681164	2.87126	0.00408842	0.0389094
WBGene00008806	mboa-7	999.46	0.196006	0.05618	3.48889	0.000485032	0.00784681
WBGene00016167	vps-22	2935.99	0.196196	0.0669294	2.93139	0.00337451	0.0336233
WBGene00003802	npp-16	1526.95	0.196923	0.0664991	2.96128	0.00306362	0.0311443
WBGene00019249	hrpa-2	10865.8	0.198171	0.0564238	3.51219	0.000444425	0.00736259
WBGene00021205	Y17G9B.8	2042.6	0.198497	0.0458003	4.33396	1.46e-05	0.000460787
WBGene00003982	pes-9	6060.64	0.198534	0.0494143	4.01774	5.88e-05	0.00145361
WBGene00017123	maoc-1	1633.09	0.199167	0.0716454	2.7799	0.00543749	0.0474133
WBGene00019840	R02F11.2	2340.23	0.199214	0.0608433	3.27422	0.00105953	0.0141185
WBGene00016957	atic-1	1718.25	0.199354	0.0445464	4.4752	7.63e-06	0.000260505
WBGene00011586	flp-33	1480.06	0.200072	0.0629893	3.17629	0.00149174	0.0182606
WBGene00005663	sars-1	9403.46	0.200307	0.0620079	3.23035	0.00123638	0.0158947
WBGene00022200	fard-1	10735.8	0.20047	0.0639699	3.13381	0.0017255	0.0204124
WBGene00010960	atp-6	33040.9	0.200655	0.066229	3.02971	0.00244792	0.0264445
WBGene00013201	dus-2	1232.61	0.200879	0.0712795	2.81819	0.00482956	0.0437166
WBGene00012471	Y17G7B.20	22020.5	0.201153	0.0474251	4.24148	2.22e-05	0.000658577
WBGene00022739	toe-1	5965.07	0.201507	0.0605549	3.32768	0.000875728	0.0122617
WBGene00007761	rad-54.L2	4477.68	0.20156	0.0546132	3.69068	0.000223659	0.00425956
WBGene00077526	C25A1.16	2819.15	0.201903	0.0509907	3.9596	7.51e-05	0.00175244
WBGene00020796	mrpl-28	1371.81	0.202231	0.0669933	3.01867	0.00253885	0.0271785
WBGene00021073	nsun-1	4089.44	0.202638	0.0587217	3.45083	0.000558871	0.00866852
WBGene00015943	tiar-1	5084.99	0.203159	0.0432612	4.69609	2.65e-06	0.000103509
WBGene00003596	ngp-1	36729.3	0.203315	0.0714767	2.84449	0.00444819	0.0412654
WBGene00010963	nduo-4	15558.2	0.203511	0.0528579	3.85015	0.000118044	0.00253714
WBGene00019429	uad-2	658.236	0.203717	0.0623423	3.26771	0.0010842	0.0143582
WBGene00020500	T14B4.3	671.51	0.20374	0.0715413	2.84787	0.00440127	0.0410141
WBGene00006968	yars-2	1793.58	0.203857	0.0616835	3.30489	0.000950151	0.0129851
WBGene00004194	prx-5	1067.71	0.204334	0.061638	3.31506	0.000916224	0.0126641
WBGene00011237	gkow-1	1253.08	0.204576	0.0690225	2.9639	0.00303762	0.030937
WBGene00017621	txt-17	4187.38	0.205934	0.0690772	2.98121	0.00287109	0.0296238
WBGene00001338	ears-2	1178.66	0.207094	0.067587	3.06411	0.0021832	0.0242969
WBGene00003749	nlp-11	2285.57	0.207362	0.0722623	2.86957	0.00411028	0.0390724
WBGene00044326	tag-322	946.598	0.208449	0.0590132	3.53225	0.000412044	0.0069585
WBGene00004010	pha-1	1190.17	0.209384	0.0695263	3.01158	0.00259894	0.0275727
WBGene00003597	nhl-1	5270.58	0.210131	0.0643066	3.26765	0.00108446	0.0143582
WBGene00007235	ahsa-1	4522.44	0.210505	0.0707658	2.97467	0.00293303	0.0300754
WBGene00019160	nlp-49	19575.4	0.210726	0.0762732	2.76278	0.0057312	0.0491162
WBGene00004186	prpf-4	4468.21	0.210879	0.0369159	5.71241	1.11e-08	8.66e-07
WBGene00019664	K11H12.8	2892.05	0.211219	0.0575159	3.67235	0.000240328	0.00452494
WBGene00016246	daf-37	585.47	0.212494	0.0689921	3.07997	0.00207019	0.0233868
WBGene00022278	rcor-1	1611.55	0.212562	0.0755842	2.81225	0.00491957	0.0442013
WBGene00006609	tre-3	4498.6	0.212992	0.0466104	4.56962	4.89e-06	0.000177722
WBGene00022457	Y110A7A.7	453.811	0.213496	0.0711559	3.0004	0.00269624	0.0281888
WBGene00001030	dnj-12	12611.7	0.213887	0.0358458	5.96687	2.42e-09	2.21e-07
WBGene00022277	homt-1	864.886	0.21482	0.0723878	2.96762	0.00300112	0.0306975
WBGene00006663	twk-8	4285.71	0.215858	0.0542051	3.98225	6.83e-05	0.00162558
WBGene00004704	rsp-7	3282.32	0.216907	0.0605203	3.58405	0.000338311	0.00596914
WBGene00018890	F55F8.2	3224.38	0.218431	0.0763702	2.86016	0.00423432	0.0399356
WBGene00001028	dnj-10	1771.02	0.219389	0.0552265	3.97253	7.11e-05	0.0016789
WBGene00002191	kin-3	24106.9	0.220127	0.0551351	3.9925	6.54e-05	0.0015773
WBGene00017166	aldo-2	104791	0.220137	0.0764203	2.88061	0.00396905	0.0378604
WBGene00022893	ZK1290.13	2316.99	0.220316	0.0594401	3.70652	0.000210125	0.00404727
WBGene00000377	cct-1	13501.5	0.220415	0.0566262	3.89246	9.92e-05	0.00220737
WBGene00003694	nhr-104	837.365	0.220757	0.0661812	3.33565	0.000851011	0.0119662
WBGene00008514	mrpl-44	9194.29	0.221085	0.0530302	4.16905	3.06e-05	0.00085511
WBGene00009266	F30A10.9	9414.58	0.221176	0.0652489	3.38973	0.000699608	0.0103195
WBGene00008542	scav-6	674.646	0.223183	0.0785244	2.84221	0.00448023	0.0414234
WBGene00011967	pir-1	1292.58	0.223301	0.0737132	3.02932	0.00245101	0.0264513
WBGene00044977	F56C4.4	320.191	0.223833	0.078302	2.85859	0.00425529	0.040037
WBGene00008582	F08G5.3	1502.57	0.223881	0.0542245	4.12878	3.65e-05	0.000995991
WBGene00007627	ccdc-55	2231.34	0.224648	0.0790477	2.84193	0.00448418	0.0414368
WBGene00015811	C16A3.6	30034.3	0.225792	0.0720711	3.1329	0.00173087	0.0204176
WBGene00015802	kynu-1	2180.8	0.226119	0.0632807	3.57328	0.000352544	0.00615465
WBGene00003756	nlp-18	6388.23	0.226432	0.0474781	4.76919	1.85e-06	7.5e-05
WBGene00013718	pdpr-1	7344.65	0.226877	0.0807761	2.80871	0.00497404	0.0444462
WBGene00021749	Y50D4C.5	933.149	0.226926	0.082337	2.75607	0.00585011	0.0496001
WBGene00007980	tif-1A	19080.2	0.227129	0.0652261	3.48217	0.000497362	0.00795298
WBGene00002850	let-716	6698.64	0.227402	0.0685998	3.31491	0.000916714	0.0126641
WBGene00016613	best-9	734.973	0.227797	0.0632018	3.60428	0.00031302	0.00561562
WBGene00000214	asp-1	211806	0.227973	0.0635461	3.58752	0.000333841	0.00594094
WBGene00014233	ZK1128.7	3266.23	0.228155	0.0777251	2.93542	0.00333102	0.03329
WBGene00007614	gnrr-2	1678.56	0.228165	0.0555962	4.10397	4.06e-05	0.00107887
WBGene00011893	T21C9.6	2097.77	0.228229	0.0668308	3.41503	0.000637738	0.0096213
WBGene00017369	F10G7.5	6758.7	0.228502	0.0687548	3.32343	0.000889165	0.0123974
WBGene00015524	C06E1.9	1932.07	0.229206	0.0820688	2.79285	0.00522455	0.0459927
WBGene00016542	C39H7.4	3431.11	0.229879	0.0619486	3.71081	0.000206601	0.00399911
WBGene00004401	rom-2	579.26	0.229995	0.0821744	2.79886	0.00512837	0.0453147
WBGene00002041	hum-8	4083.12	0.230462	0.0655914	3.5136	0.000442073	0.00734569
WBGene00001546	gcy-21	1133.96	0.23053	0.0812424	2.83756	0.004546	0.0418677
WBGene00003719	nhr-129	625.509	0.231187	0.0808366	2.85993	0.00423728	0.0399356
WBGene00018305	exos-8	1104.5	0.232378	0.0771304	3.01279	0.0025886	0.027533
WBGene00009145	F26A3.7	446.474	0.232808	0.0727331	3.20086	0.00137018	0.0170885
WBGene00015232	B0511.6	43626.5	0.23297	0.0680879	3.42161	0.000622525	0.00944677
WBGene00009886	F49E2.2	4914.89	0.234189	0.0591832	3.95702	7.59e-05	0.00176649
WBGene00016653	ssb-1	3953.43	0.234982	0.0796532	2.95007	0.00317704	0.0320024
WBGene00017159	F01F1.2	832.887	0.235068	0.0764044	3.07662	0.0020936	0.0235388
WBGene00004879	smg-1	14965.8	0.235352	0.0836635	2.81308	0.00490695	0.0441119
WBGene00011291	R102.4	1693.95	0.235514	0.0705335	3.33904	0.000840687	0.0118614
WBGene00004368	ric-19	1415.39	0.236725	0.071649	3.30395	0.000953323	0.0129856
WBGene00012443	Y15E3A.4	17885.4	0.236987	0.0585041	4.05077	5.11e-05	0.00130182
WBGene00016249	mrpl-32	888.192	0.237442	0.0762017	3.11597	0.00183339	0.0212781
WBGene00010049	F54D5.3	16388.4	0.23782	0.0719739	3.30425	0.000952293	0.0129856
WBGene00022047	Y66H1A.5	2506.09	0.237859	0.0516863	4.60198	4.18e-06	0.000154255
WBGene00010435	pwp-1	8794.53	0.238154	0.0800166	2.9763	0.00291745	0.0300086
WBGene00011143	rpap-2	737.845	0.238385	0.0748251	3.1859	0.00144307	0.0177593
WBGene00007578	C14B1.7	473.459	0.239012	0.0690922	3.45932	0.000541539	0.00847115
WBGene00019608	ani-2	516.532	0.239374	0.0757694	3.15925	0.00158176	0.0190248
WBGene00003821	nst-1	19839.9	0.239769	0.0710698	3.37371	0.000741628	0.0107958
WBGene00044006	nlp-82	710.779	0.239979	0.0766678	3.13011	0.0017474	0.0205539
WBGene00020090	R119.5	2117.69	0.24003	0.0777076	3.08889	0.00200906	0.0228522
WBGene00021637	Y47G6A.7	2355.81	0.240823	0.0598749	4.0221	5.77e-05	0.00143556
WBGene00020164	T02G5.4	542.972	0.241298	0.0734179	3.28664	0.00101392	0.013676
WBGene00000915	hsp-90	54555.9	0.241482	0.0567204	4.25741	2.07e-05	0.000623442
WBGene00019457	vms-1	2820.54	0.24186	0.0491077	4.92509	8.43e-07	3.73e-05
WBGene00004758	sek-1	9267.23	0.242056	0.0756746	3.19864	0.00138079	0.0171921
WBGene00000381	cct-6	6536.29	0.242807	0.059085	4.10946	3.97e-05	0.00106207
WBGene00018934	F56B3.11	2340.93	0.243302	0.080194	3.03392	0.00241401	0.0261517
WBGene00009734	F45G2.8	478.703	0.243415	0.0762131	3.19387	0.00140379	0.0173898
WBGene00015461	krr-1	1142.24	0.243436	0.0666412	3.65294	0.000259257	0.00479593
WBGene00015245	B0524.6	897.824	0.243585	0.0751509	3.24128	0.00118996	0.0154133
WBGene00001446	flp-3	4330.57	0.243718	0.0842189	2.89386	0.00380541	0.03668
WBGene00014113	hpo-40	340.413	0.244965	0.0779461	3.14275	0.00167368	0.0199564
WBGene00020363	fbxa-3	356.34	0.245348	0.0849631	2.88769	0.00388076	0.0372328
WBGene00019831	R02F2.1	48065	0.245375	0.0686487	3.57435	0.000351099	0.00614238
WBGene00013717	madf-10	374.836	0.245423	0.0793771	3.09185	0.0019891	0.0226407
WBGene00022021	Y61A9LA.10	5599.1	0.24553	0.0661218	3.7133	0.000204571	0.0039691
WBGene00006660	twk-5	1785.64	0.245568	0.0813883	3.01724	0.00255084	0.0272544
WBGene00019682	K12H4.7	12479.8	0.245786	0.0624858	3.93347	8.37e-05	0.00191394
WBGene00003603	nhr-4	3743.02	0.246361	0.0761401	3.23563	0.00121374	0.01567
WBGene00019649	exc-14	1954.16	0.246457	0.0540919	4.55627	5.21e-06	0.000187341
WBGene00021544	Y43B11AR.3	1251.71	0.24651	0.0679208	3.62938	0.000284102	0.00516124
WBGene00016166	C27F2.4	4458.14	0.246568	0.0881031	2.79863	0.00513197	0.0453224
WBGene00012387	Y6B3B.1	434.229	0.247647	0.076538	3.23561	0.00121384	0.01567
WBGene00016960	vps-33.2	448.072	0.248249	0.0792938	3.13075	0.00174361	0.020524
WBGene00003583	ndx-6	738.857	0.2483	0.0763664	3.25143	0.00114827	0.0150466
WBGene00017158	hpo-10	5681.45	0.248394	0.0416289	5.96687	2.42e-09	2.21e-07
WBGene00016848	klo-1	1507.49	0.248758	0.0849268	2.92909	0.00339958	0.0337916
WBGene00013688	riok-2	9241.53	0.248791	0.0857792	2.90037	0.00372727	0.0361152
WBGene00017996	F33D4.4	2330.88	0.24916	0.0491912	5.06514	4.08e-07	1.98e-05
WBGene00007058	dmd-6	8812.59	0.249631	0.0830779	3.00479	0.00265765	0.0279442
WBGene00016561	eri-6	1295.33	0.250086	0.0755787	3.30895	0.000936478	0.0128834
WBGene00016114	flp-27	2874.85	0.25061	0.0634537	3.9495	7.83e-05	0.00181273
WBGene00001535	gcy-8	887.663	0.250691	0.0729887	3.43466	0.000593299	0.00909176
WBGene00003741	nlp-3	3737.17	0.25083	0.0719073	3.48825	0.0004862	0.00785801
WBGene00007617	rrbs-1	10711.8	0.251233	0.0736448	3.41142	0.000646252	0.00972316
WBGene00008462	E02H4.4	631.641	0.251506	0.0779694	3.2257	0.00125664	0.0160971
WBGene00015389	scav-1	3672.91	0.251695	0.0454703	5.53536	3.11e-08	2.12e-06
WBGene00014095	gdh-1	206946	0.25178	0.0723394	3.48053	0.000500414	0.00798636
WBGene00013550	gex-4	1914.23	0.25192	0.0731013	3.44618	0.000568572	0.00878606
WBGene00020601	T20B12.3	1098.78	0.252204	0.0669263	3.76839	0.000164306	0.00332428
WBGene00000378	cct-2	11616.5	0.25249	0.0598797	4.21662	2.48e-05	0.000716281
WBGene00000006	aat-5	6369.23	0.253608	0.0513203	4.94167	7.75e-07	3.5e-05
WBGene00015101	rpia-1	3224.34	0.253882	0.0605428	4.19343	2.75e-05	0.000781345
WBGene00015346	C02F5.3	9778.49	0.253891	0.0712671	3.56253	0.000367298	0.00635856
WBGene00010967	nduo-5	23020.7	0.25611	0.0708482	3.61492	0.000300443	0.00541059
WBGene00014256	ZK1320.7	666.173	0.256685	0.0801069	3.20428	0.00135399	0.0169377
WBGene00008413	D2030.3	1334.42	0.257339	0.0661808	3.88841	0.000100901	0.00223549
WBGene00001794	gta-1	14899.2	0.257462	0.0340781	7.55507	4.19e-14	7.96e-12
WBGene00003680	nhr-90	1553.81	0.258133	0.0849378	3.03908	0.00237301	0.0258207
WBGene00000059	acr-20	611.693	0.258709	0.0707864	3.65478	0.000257402	0.00477044
WBGene00016566	eri-7	1094.79	0.258897	0.0762909	3.39355	0.000689937	0.0102316
WBGene00001754	gst-6	1548.47	0.25911	0.0685414	3.78034	0.000156615	0.00320789
WBGene00017044	mrpl-18	855.717	0.259202	0.0716806	3.61607	0.000299114	0.00539252
WBGene00004244	puf-8	393.812	0.259354	0.0882647	2.93836	0.00329952	0.033075
WBGene00016610	paqr-1	11401.5	0.261385	0.0749961	3.48532	0.000491557	0.00789236
WBGene00013983	ZK512.2	3314.16	0.261593	0.0792062	3.30268	0.000957651	0.0130338
WBGene00007898	C33D9.3	558.129	0.262724	0.0948855	2.76886	0.00562533	0.0485651
WBGene00012030	T25G3.3	13950.1	0.262938	0.0775144	3.39211	0.000693561	0.0102578
WBGene00002138	inx-16	5932.7	0.263211	0.0635011	4.14498	3.4e-05	0.000937419
WBGene00012695	Y39B6A.37	1366.8	0.264089	0.0838499	3.14954	0.00163526	0.0195971
WBGene00016508	C37H5.5	3345.77	0.264825	0.0538492	4.91791	8.75e-07	3.86e-05
WBGene00001811	haf-1	461.769	0.264921	0.0828851	3.19625	0.00139227	0.0172859
WBGene00010341	glo-3	293.278	0.264962	0.0887214	2.98645	0.00282236	0.029267
WBGene00003834	nxf-1	15415.2	0.265264	0.0472891	5.60941	2.03e-08	1.46e-06
WBGene00007202	B0564.2	278.611	0.265307	0.0946444	2.8032	0.00505982	0.0449049
WBGene00014821	R10E8.7	1252.02	0.266265	0.0683428	3.89603	9.78e-05	0.00218395
WBGene00014025	asna-1	6583.27	0.266389	0.0696229	3.82618	0.000130149	0.00275091
WBGene00020557	aprt-1	2322.68	0.266557	0.0660322	4.03678	5.42e-05	0.00136891
WBGene00219316	F21A3.11	3543.15	0.266658	0.0654396	4.07487	4.6e-05	0.00119431
WBGene00010055	dhgd-1	1685.76	0.26709	0.0947117	2.82003	0.00480185	0.0435934
WBGene00017023	D1022.4	1960.54	0.267492	0.0924946	2.89198	0.00382828	0.0368575
WBGene00019460	idi-1	648.926	0.267573	0.0819572	3.26479	0.00109546	0.0144692
WBGene00000081	ads-1	14784.5	0.267699	0.0918166	2.91558	0.00355024	0.0350158
WBGene00001465	flr-1	661.423	0.268008	0.0794706	3.37241	0.000745129	0.0108365
WBGene00011364	cest-1.2	1125.79	0.268177	0.0736316	3.64215	0.00027037	0.00494981
WBGene00015307	C01G5.5	381.005	0.268298	0.0794284	3.37787	0.000730507	0.0106735
WBGene00008127	ddo-1	691.422	0.268908	0.0791495	3.39747	0.000680118	0.0101223
WBGene00001454	flp-11	7319.77	0.269927	0.0633059	4.26384	2.01e-05	0.000611315
WBGene00017741	F23C8.13	1083.5	0.270113	0.0907079	2.97784	0.00290292	0.0298963
WBGene00022268	Y73E7A.1	3015.11	0.270156	0.0736668	3.66726	0.00024516	0.00459317
WBGene00020658	argn-1	6000.09	0.270418	0.0854191	3.16577	0.00154671	0.0187257
WBGene00007023	mdt-27	2328.95	0.270431	0.0896285	3.01724	0.00255088	0.0272544
WBGene00000934	dat-1	920.724	0.270626	0.0868654	3.11546	0.00183655	0.0212999
WBGene00018208	F39G3.3	1744.86	0.270671	0.0849659	3.18564	0.00144435	0.0177593
WBGene00004038	plc-3	3006.88	0.270764	0.0705843	3.83604	0.000125036	0.002653
WBGene00016721	C46G7.1	5672.51	0.272032	0.0841437	3.23295	0.00122518	0.0157919
WBGene00010304	clpf-1	591.848	0.272121	0.0779632	3.49037	0.00048235	0.00781106
WBGene00008766	F13G3.6	1142.47	0.272434	0.0809847	3.36402	0.000768173	0.0110839
WBGene00018610	F48E8.3	8497.01	0.272515	0.072148	3.77717	0.000158622	0.00323998
WBGene00021886	Y54G2A.21	562.23	0.272846	0.0796957	3.42359	0.000617987	0.00940045
WBGene00002250	lap-2	7562.34	0.272855	0.0853081	3.19847	0.0013816	0.0171921
WBGene00018258	F41B4.2	413.078	0.273186	0.0900952	3.0322	0.00242781	0.0262788
WBGene00009835	F47H4.2	1530.37	0.273222	0.099191	2.75451	0.00587806	0.049786
WBGene00019986	R09F10.1	2377.87	0.273238	0.0878901	3.10886	0.00187812	0.0216908
WBGene00016758	C49A9.4	619.933	0.273277	0.0791124	3.45429	0.000551747	0.00859023
WBGene00010822	M01G12.9	1108.32	0.273907	0.0661269	4.14214	3.44e-05	0.000945953
WBGene00016119	C25H3.10	2434.18	0.274321	0.0773693	3.5456	0.000391715	0.00666278
WBGene00017274	F08F8.9	8058.1	0.275506	0.0722441	3.81354	0.00013699	0.00285901
WBGene00011021	R05A10.4	858.037	0.275784	0.0668401	4.12603	3.69e-05	0.001003
WBGene00008923	F17C11.12	543.784	0.278896	0.0971813	2.86985	0.00410661	0.0390599
WBGene00003627	nhr-34	5206.25	0.278993	0.0675394	4.13081	3.61e-05	0.000988869
WBGene00202512	C25E10.16	256.217	0.279038	0.0928639	3.00481	0.00265751	0.0279442
WBGene00022269	aatf-1	1637.51	0.279038	0.0801504	3.48143	0.000498746	0.00796742
WBGene00008454	E02A10.4	1251.7	0.279133	0.069439	4.01983	5.82e-05	0.00144728
WBGene00001453	flp-10	1352.62	0.279213	0.0750205	3.72182	0.00019779	0.00387846
WBGene00018955	F56C11.3	315.692	0.279226	0.0996711	2.80147	0.00508704	0.0450764
WBGene00022045	mrpl-55	2621.13	0.279441	0.0926088	3.01744	0.00254923	0.0272544
WBGene00014006	srlf-30	7148.81	0.280466	0.101593	2.76069	0.00576787	0.0491936
WBGene00015208	B0495.9	1663.69	0.280795	0.0771901	3.63771	0.000275072	0.00501923
WBGene00011897	scpl-4	5076.38	0.281283	0.0540648	5.2027	1.96e-07	1.05e-05
WBGene00011042	R05H10.1	1313.37	0.28153	0.0703269	4.00316	6.25e-05	0.00152346
WBGene00001598	glh-1	2404.65	0.28198	0.064742	4.35545	1.33e-05	0.000424275
WBGene00020112	pfd-5	3103.28	0.282121	0.0722844	3.90294	9.5e-05	0.00214278
WBGene00013111	sta-1	7418.01	0.282578	0.0629237	4.49081	7.1e-06	0.00024515
WBGene00021843	Y54E10BR.4	18131.4	0.283452	0.0753757	3.76052	0.000169557	0.00341384
WBGene00004358	rhr-1	5003.81	0.284194	0.074473	3.81607	0.000135594	0.00283702
WBGene00009096	fipr-1	1895.02	0.28471	0.10069	2.8276	0.00468987	0.0428437
WBGene00021495	sqst-2	1350.83	0.284759	0.0703173	4.04963	5.13e-05	0.00130617
WBGene00011232	pck-2	58948	0.284958	0.0842093	3.38392	0.000714584	0.010503
WBGene00019448	frpr-13	616.021	0.285242	0.0612786	4.65483	3.24e-06	0.000122798
WBGene00017075	nap-1	33646.7	0.285771	0.0740148	3.861	0.000112926	0.00244304
WBGene00009993	F53F4.11	14742.8	0.285895	0.0858918	3.32855	0.000872988	0.0122337
WBGene00007576	dph-1	2952.52	0.286122	0.100476	2.84768	0.00440395	0.0410158
WBGene00010042	bcs-1	415.384	0.286605	0.0858248	3.33942	0.000839533	0.0118552
WBGene00009736	ciao-2B	568.366	0.28696	0.0746462	3.84427	0.00012091	0.00257537
WBGene00009796	F46G10.1	3950.23	0.287784	0.0877107	3.28105	0.0010342	0.013881
WBGene00004114	pqn-25	5045.01	0.28788	0.0763155	3.77224	0.000161789	0.00328138
WBGene00008309	nhr-170	475.828	0.287906	0.0891393	3.22984	0.00123858	0.0159026
WBGene00018750	F53C3.6	1033.98	0.288091	0.079589	3.61974	0.000294904	0.00532824
WBGene00016073	C24H12.4	12397.3	0.289125	0.0706298	4.09353	4.25e-05	0.00111964
WBGene00010309	rpn-6.2	218.454	0.290009	0.0993648	2.91863	0.00351573	0.0347168
WBGene00017777	F25B5.6	3304.64	0.290431	0.0924906	3.14012	0.00168879	0.0200639
WBGene00018763	F53F10.1	2230.66	0.290735	0.0737366	3.94288	8.05e-05	0.00185313
WBGene00017997	mrpl-1	3064.74	0.291053	0.0798283	3.64599	0.000266369	0.00489278
WBGene00012666	Y39B6A.3	1517.72	0.291402	0.10259	2.84045	0.004505	0.0416059
WBGene00018100	math-26	2488.75	0.291512	0.0793668	3.67297	0.000239743	0.00451908
WBGene00004993	spp-8	39186.5	0.29153	0.090851	3.20888	0.00133254	0.0167072
WBGene00044643	H17B01.5	736.113	0.291794	0.098752	2.95481	0.00312857	0.0316491
WBGene00007875	dod-24	1301.14	0.291915	0.09934	2.93855	0.00329755	0.033075
WBGene00008522	nlp-59	1234.16	0.292906	0.0952418	3.07539	0.00210226	0.0235908
WBGene00001214	ego-1	562.382	0.292975	0.076783	3.81563	0.000135838	0.00283853
WBGene00022252	Y73B6BL.31	1048.72	0.293358	0.0818084	3.58592	0.00033589	0.00596457
WBGene00003745	nlp-7	1463.58	0.293754	0.0809864	3.6272	0.000286513	0.00519933
WBGene00006533	tba-7	2314.1	0.294288	0.0747723	3.93578	8.29e-05	0.00189825
WBGene00002221	klp-10	482.64	0.294307	0.0957991	3.07213	0.00212539	0.023767
WBGene00011276	aakg-5	2625.94	0.295955	0.0697982	4.24016	2.23e-05	0.0006613
WBGene00012059	T26G10.1	2819.64	0.296456	0.0657961	4.50568	6.62e-06	0.000231003
WBGene00018232	F40E3.5	6922.48	0.296727	0.107177	2.76857	0.00563032	0.0485793
WBGene00004405	rop-1	4022.38	0.296938	0.0669484	4.43533	9.19e-06	0.000307989
WBGene00011538	T06E6.1	3266.22	0.296961	0.0833033	3.56482	0.000364106	0.00632313
WBGene00000796	crn-3	5673.56	0.297029	0.0919127	3.23165	0.00123079	0.0158518
WBGene00017272	F08F8.7	4959.95	0.29858	0.0846216	3.52841	0.000418057	0.00702421
WBGene00019757	memb-2	757.864	0.298737	0.0713282	4.1882	2.81e-05	0.000795463
WBGene00003474	mtl-2	932.95	0.299822	0.102126	2.93582	0.0033267	0.033267
WBGene00022491	Y119D3B.14	885.437	0.299972	0.0995058	3.01461	0.00257306	0.0274559
WBGene00008455	E02H1.1	4170.1	0.300138	0.0704414	4.26082	2.04e-05	0.000618498
WBGene00009452	F36A2.2	4932.99	0.300214	0.0837507	3.58462	0.000337575	0.00596756
WBGene00022516	mtx-2	2523.65	0.300245	0.0740928	4.05228	5.07e-05	0.00129542
WBGene00019779	endu-2	14922.6	0.300292	0.089497	3.35533	0.000792706	0.0113195
WBGene00010850	M04C3.1	2968.09	0.30035	0.0707679	4.24415	2.19e-05	0.000653746
WBGene00015130	vps-33.1	1626.58	0.300473	0.0833688	3.60414	0.000313185	0.00561562
WBGene00020296	rrp-8	2380.76	0.30068	0.100207	3.00058	0.00269466	0.0281888
WBGene00019546	glct-6	1295.88	0.301023	0.106957	2.81443	0.00488642	0.044047
WBGene00009635	F42F12.3	1107	0.302034	0.091506	3.3007	0.000964451	0.0131156
WBGene00022852	ZK1127.5	1278.5	0.302624	0.0844745	3.58243	0.000340414	0.00599346
WBGene00019290	K02A2.5	520.262	0.302856	0.105007	2.88415	0.00392469	0.0375238
WBGene00018045	F35D11.4	183.145	0.303547	0.107734	2.81757	0.00483891	0.0437378
WBGene00001863	him-4	22023.4	0.304311	0.0996885	3.05262	0.00226854	0.0250129
WBGene00015191	B0432.10	247.912	0.305045	0.101627	3.0016	0.00268562	0.0281488
WBGene00015565	C07D8.6	5282.37	0.305144	0.110512	2.76118	0.00575933	0.0491832
WBGene00009450	ugt-58	3194.01	0.305767	0.0527154	5.80034	6.62e-09	5.45e-07
WBGene00022781	pmt-1	51520.8	0.306066	0.0992207	3.0847	0.00203758	0.0231289
WBGene00020703	T22F7.4	1152.23	0.306779	0.111155	2.75991	0.00578168	0.0492723
WBGene00015809	znf-622	24391.8	0.307746	0.0837021	3.67668	0.000236292	0.00447441
WBGene00010795	M01A8.1	411.693	0.308857	0.0989449	3.12151	0.00179928	0.0210298
WBGene00022683	ZK185.3	524.456	0.309872	0.0728751	4.25209	2.12e-05	0.000636114
WBGene00020389	T10B5.3	7887.75	0.310412	0.0790224	3.92815	8.56e-05	0.00195142
WBGene00017347	F10E7.5	6534.68	0.310807	0.067483	4.60571	4.11e-06	0.000151852
WBGene00015989	C18H2.2	420.929	0.311207	0.0941246	3.30633	0.000945271	0.0129569
WBGene00010945	chil-13	1950.58	0.311613	0.0711906	4.37716	1.2e-05	0.000389411
WBGene00015025	mrpl-9	2520.16	0.314655	0.0840957	3.74163	0.000182828	0.00362841
WBGene00022330	fbxa-80	353.286	0.314692	0.102403	3.07309	0.00211856	0.0237227
WBGene00000379	cct-4	12634.6	0.315469	0.0633054	4.9833	6.25e-07	2.89e-05
WBGene00021715	Y49F6B.2	891.421	0.316126	0.0709847	4.45344	8.45e-06	0.000285427
WBGene00002005	hsp-1	28088.7	0.316589	0.0866861	3.65214	0.000260068	0.00480371
WBGene00010503	K02C4.5	2433.8	0.316727	0.0816407	3.87952	0.000104661	0.00230338
WBGene00009678	magu-4	4920.18	0.318326	0.0913349	3.48526	0.000491663	0.00789236
WBGene00013129	Y52B11A.10	6831.52	0.31959	0.0854032	3.74213	0.00018247	0.00362841
WBGene00008344	C56A3.5	1480.61	0.319705	0.0826736	3.86708	0.000110147	0.00239231
WBGene00013252	Y57A10A.7	169.67	0.320006	0.106429	3.00675	0.00264056	0.0278885
WBGene00010141	F56A8.5	1572.82	0.320322	0.103097	3.10699	0.00189	0.0218128
WBGene00008857	timm-23	15073.1	0.320791	0.0789211	4.06471	4.81e-05	0.00123786
WBGene00013643	Y105C5A.24	1747.59	0.320872	0.0637223	5.03548	4.77e-07	2.26e-05
WBGene00021899	Y54H5A.1	5905.46	0.321579	0.0734617	4.37751	1.2e-05	0.000389411
WBGene00020847	cgr-1	2748.95	0.3216	0.0734675	4.37744	1.2e-05	0.000389411
WBGene00019914	clec-150	3807.33	0.321906	0.0603288	5.33585	9.51e-08	5.66e-06
WBGene00011311	T01B7.5	5652.08	0.321994	0.0718415	4.482	7.39e-06	0.00025353
WBGene00018932	mrpl-2	1389.09	0.322304	0.0756789	4.25884	2.05e-05	0.000621743
WBGene00017297	F09E10.7	886.645	0.322773	0.0785971	4.10668	4.01e-05	0.00107146
WBGene00003807	npr-1	279.567	0.322915	0.0867151	3.72386	0.000196203	0.00386107
WBGene00003659	nhr-69	2031.05	0.323086	0.100284	3.2217	0.00127431	0.0162104
WBGene00020962	W02H5.8	528.449	0.323245	0.0782417	4.13137	3.61e-05	0.000988106
WBGene00008002	nlp-48	146.278	0.323391	0.110985	2.91382	0.00357037	0.0351724
WBGene00016411	C34E10.10	510.462	0.323794	0.0888229	3.64538	0.000266994	0.00489883
WBGene00009838	fbxa-187	178.787	0.324134	0.110637	2.92971	0.00339279	0.0337789
WBGene00007108	gspd-1	2106.3	0.325556	0.117929	2.7606	0.00576947	0.0491936
WBGene00006686	twk-34	1248.45	0.327029	0.0990901	3.30032	0.000965733	0.0131222
WBGene00018862	wago-2	563.833	0.328636	0.0873774	3.76111	0.000169161	0.00341001
WBGene00012316	ctps-1	4358.15	0.329323	0.0855869	3.84782	0.000119172	0.00255479
WBGene00002139	inx-17	1916.17	0.329891	0.059595	5.53554	3.1e-08	2.12e-06
WBGene00012037	T26E3.4	3309.48	0.330033	0.0863378	3.82259	0.00013206	0.00278064
WBGene00044078	tag-243	3982.15	0.330064	0.104467	3.15951	0.00158037	0.0190248
WBGene00019117	nhr-144	974.247	0.331105	0.0847007	3.90912	9.26e-05	0.00209153
WBGene00020088	R119.2	900.933	0.3316	0.0925092	3.58451	0.00033771	0.00596756
WBGene00021316	Y32H12A.8	12259.8	0.332138	0.116561	2.84949	0.00437899	0.0408986
WBGene00009618	F41E7.2	1039.04	0.332171	0.0673048	4.93533	8e-07	3.6e-05
WBGene00015487	mrps-17	2515.75	0.332233	0.0771234	4.30781	1.65e-05	0.000513897
WBGene00014123	elpc-3	4038.13	0.33271	0.0987831	3.36808	0.000756927	0.0109618
WBGene00017928	tut-1	3486.13	0.333958	0.0960873	3.47556	0.00050978	0.00808904
WBGene00017198	nhr-36	618.845	0.334122	0.09325	3.58307	0.000339578	0.00598511
WBGene00019004	xpg-1	1641.96	0.334229	0.104838	3.18806	0.00143229	0.0176738
WBGene00006621	try-3	262.392	0.334355	0.111418	3.0009	0.00269185	0.0281784
WBGene00001398	fat-6	27736.5	0.334393	0.079606	4.2006	2.66e-05	0.000760936
WBGene00010780	K11H3.3	4131.24	0.335117	0.118312	2.83249	0.00461877	0.0423526
WBGene00018117	nlp-47	2402.96	0.336348	0.101676	3.30803	0.000939547	0.0129075
WBGene00013662	Y105C5B.25	332.495	0.337462	0.0942971	3.57871	0.000345294	0.00606648
WBGene00012605	Y38F1A.1	166.398	0.337835	0.109527	3.08449	0.00203904	0.023129
WBGene00016408	prmt-5	1921.57	0.338414	0.0706849	4.78764	1.69e-06	6.91e-05
WBGene00012845	set-24	251.064	0.340216	0.0970665	3.50498	0.000456647	0.00748268
WBGene00023485	ttr-49	940.059	0.34029	0.100971	3.37017	0.000751217	0.0108963
WBGene00007628	C16C10.8	4748.11	0.340374	0.072585	4.68932	2.74e-06	0.000106492
WBGene00021882	nprt-1	1866.34	0.341092	0.0814823	4.18609	2.84e-05	0.000801511
WBGene00006739	ulp-4	15067	0.342105	0.113327	3.01874	0.00253829	0.0271785
WBGene00044762	ZK688.11	3262.47	0.342142	0.11005	3.10897	0.00187739	0.0216908
WBGene00012095	pssy-2	350.008	0.342696	0.113765	3.01233	0.00259253	0.0275571
WBGene00007586	ril-2	24459.5	0.343269	0.0701288	4.89483	9.84e-07	4.24e-05
WBGene00020695	T22F3.2	4926.41	0.343597	0.0915248	3.75414	0.000173941	0.00349359
WBGene00019368	txt-4	808.953	0.344196	0.123969	2.77647	0.00549534	0.0477166
WBGene00009876	F49C12.6	1655.6	0.344491	0.0792812	4.34518	1.39e-05	0.000443757
WBGene00001685	gpd-3	48955.2	0.345211	0.0801799	4.30545	1.67e-05	0.000518412
WBGene00012107	T27F6.8	883.443	0.345757	0.093888	3.68266	0.000230815	0.00438574
WBGene00010562	cdc-48.3	1753.71	0.345839	0.105258	3.28562	0.00101758	0.013703
WBGene00010865	M04D8.7	426.343	0.348097	0.0936528	3.71689	0.000201691	0.00392703
WBGene00014811	M162.9	145.965	0.348556	0.11886	2.93248	0.00336262	0.0335462
WBGene00015889	C17C3.3	452.911	0.349927	0.113105	3.09382	0.00197599	0.022507
WBGene00002153	iars-2	1879.7	0.350725	0.0715904	4.89905	9.63e-07	4.16e-05
WBGene00185002	K11H3.8	153.185	0.350771	0.107481	3.26357	0.00110019	0.01452
WBGene00008341	ttr-44	5496.24	0.35141	0.100671	3.49067	0.000481808	0.00780991
WBGene00003941	pbo-1	3198.61	0.351855	0.0629903	5.58586	2.33e-08	1.64e-06
WBGene00010250	F58D12.3	483.853	0.353807	0.0853962	4.14312	3.43e-05	0.000943477
WBGene00000107	alh-1	15328.4	0.355778	0.060231	5.9069	3.49e-09	3.05e-07
WBGene00009636	F42F12.4	317.797	0.355816	0.0843094	4.22036	2.44e-05	0.000706967
WBGene00008996	glb-14	414.547	0.357783	0.123968	2.88611	0.00390042	0.0373781
WBGene00022228	Y73B6A.1	126.763	0.357882	0.128251	2.79049	0.00526286	0.0462316
WBGene00013083	Y51A2D.18	654.891	0.358046	0.0871196	4.10983	3.96e-05	0.00106207
WBGene00009711	F44G4.1	12380.3	0.358817	0.0695513	5.15903	2.48e-07	1.3e-05
WBGene00022474	zig-9	2534.98	0.359696	0.0899814	3.99744	6.4e-05	0.00155153
WBGene00000977	dhs-14	1238.34	0.360119	0.0974229	3.69645	0.000218633	0.00418794
WBGene00011124	sdz-27	110.394	0.36105	0.128924	2.80049	0.0051025	0.0451826
WBGene00012494	nhr-232	677.156	0.36111	0.113163	3.19106	0.00141752	0.0175467
WBGene00021977	Y58A7A.3	1045.7	0.361813	0.111432	3.24695	0.00116648	0.0152249
WBGene00014165	puf-12	23835.7	0.362017	0.0714453	5.06705	4.04e-07	1.98e-05
WBGene00011429	T04C12.7	365.284	0.365969	0.130068	2.81368	0.00489785	0.0441119
WBGene00007624	hrde-1	1207.47	0.366086	0.0962842	3.80214	0.00014345	0.00297505
WBGene00044455	F23F12.13	330.709	0.366279	0.114329	3.20373	0.00135659	0.0169574
WBGene00015918	C17G10.6	1044.95	0.366506	0.104369	3.51165	0.000445336	0.00737031
WBGene00018384	F43C11.7	7417.12	0.367289	0.120421	3.05003	0.00228815	0.0251955
WBGene00010174	F56H9.2	24269.2	0.367351	0.092536	3.96982	7.19e-05	0.0016909
WBGene00008298	C54D10.3	5782.58	0.36753	0.0712104	5.16117	2.45e-07	1.29e-05
WBGene00000800	cars-1	9237.06	0.368082	0.0843503	4.36372	1.28e-05	0.00041171
WBGene00010454	K01B6.3	551.282	0.368429	0.119908	3.07261	0.00212199	0.0237451
WBGene00013925	coa-7	830.023	0.36946	0.10683	3.45839	0.000543408	0.00849236
WBGene00009216	F28D1.6	352.052	0.370054	0.104336	3.54674	0.000390029	0.00665461
WBGene00219950	F46A8.13	685.853	0.370792	0.0769401	4.81923	1.44e-06	5.99e-05
WBGene00044236	C17E4.11	388.618	0.370895	0.13201	2.8096	0.00496026	0.0444223
WBGene00011371	T02D1.4	321.304	0.371167	0.0885384	4.19216	2.76e-05	0.000784393
WBGene00001817	haf-7	1236.23	0.371867	0.0734205	5.06489	4.09e-07	1.98e-05
WBGene00021497	Y40C5A.4	1716.23	0.372362	0.069012	5.39561	6.83e-08	4.33e-06
WBGene00001775	gst-27	2226.64	0.372391	0.0657356	5.66498	1.47e-08	1.11e-06
WBGene00011823	T18D3.6	770.829	0.37474	0.107502	3.4859	0.000490488	0.00789236
WBGene00013104	Y51H4A.8	1997.98	0.374762	0.0727009	5.15484	2.54e-07	1.32e-05
WBGene00018113	F36H9.5	366.851	0.375489	0.122059	3.07629	0.00209596	0.0235493
WBGene00050904	Y70C5A.3	2218.79	0.376013	0.101456	3.70618	0.000210412	0.00404727
WBGene00012533	fbxa-209	147.659	0.376589	0.120196	3.13313	0.00172956	0.0204176
WBGene00010450	metl-18	2054.98	0.376964	0.105408	3.57623	0.000348585	0.00610484
WBGene00005652	srr-1	515.761	0.378006	0.102034	3.7047	0.000211641	0.00406341
WBGene00194707	C53A5.17	1326.95	0.378645	0.083079	4.55765	5.17e-06	0.000186928
WBGene00022742	dcaf-13	6231.73	0.37898	0.0718002	5.27825	1.3e-07	7.34e-06
WBGene00002010	hsp-6	27537.9	0.379147	0.0795465	4.76635	1.88e-06	7.59e-05
WBGene00017466	F14F9.3	239.587	0.380078	0.130161	2.92007	0.00349954	0.0345982
WBGene00011804	T16G12.3	310.264	0.38097	0.109362	3.48356	0.000494796	0.00792727
WBGene00010625	K07C5.2	586.633	0.381356	0.122299	3.11822	0.00181946	0.021161
WBGene00012911	acl-7	3577.99	0.383489	0.0757309	5.06384	4.11e-07	1.99e-05
WBGene00001160	efk-1	9688.95	0.384471	0.0978856	3.92776	8.57e-05	0.00195186
WBGene00002054	ifb-2	67893.1	0.386056	0.0557421	6.92576	4.34e-12	6.41e-10
WBGene00045365	ZC449.7	229.789	0.386333	0.116031	3.32958	0.000869782	0.0121991
WBGene00022353	pals-18	1666.41	0.38661	0.100829	3.83432	0.000125911	0.00266589
WBGene00013752	nlp-69	746.566	0.387499	0.106236	3.64752	0.000264785	0.00487451
WBGene00016705	slcr-46.1	992.534	0.389458	0.0743883	5.23548	1.65e-07	8.99e-06
WBGene00022034	deps-1	743.729	0.389908	0.083262	4.6829	2.83e-06	0.000109626
WBGene00015996	C18H7.6	485.943	0.392054	0.103889	3.77377	0.000160797	0.0032733
WBGene00003844	odc-1	2231.01	0.392078	0.112695	3.47911	0.000503087	0.0080063
WBGene00017658	F21C10.9	174.157	0.392206	0.118597	3.30705	0.000942837	0.0129386
WBGene00021060	dct-11	900.226	0.394799	0.0666307	5.92518	3.12e-09	2.78e-07
WBGene00009178	uggt-2	183.607	0.395392	0.108113	3.65721	0.000254974	0.00473619
WBGene00004760	sel-2	9278.58	0.398139	0.0716926	5.55342	2.8e-08	1.95e-06
WBGene00000134	amt-2	369.403	0.398491	0.112203	3.55152	0.000383009	0.00656191
WBGene00004143	pqn-59	36063.1	0.401085	0.0828822	4.83921	1.3e-06	5.48e-05
WBGene00001539	gcy-13	92.3765	0.403585	0.135609	2.9761	0.0029194	0.03001
WBGene00012142	T28H10.1	686.259	0.404075	0.104241	3.87636	0.000106033	0.00232627
WBGene00020675	spe-51	116.069	0.404083	0.134652	3.00093	0.00269156	0.0281784
WBGene00012062	T26G10.5	268.224	0.404459	0.133756	3.02386	0.0024957	0.0268032
WBGene00009643	F42G4.6	146.509	0.406978	0.139615	2.91499	0.00355697	0.0350613
WBGene00003699	nhr-109	1482.67	0.407726	0.120389	3.38674	0.000707274	0.0104233
WBGene00019881	R05D3.8	1431.92	0.409213	0.087782	4.66169	3.14e-06	0.000119597
WBGene00008569	fbxa-101	240.938	0.410818	0.110783	3.7083	0.000208656	0.00402947
WBGene00004342	rfs-1	355.378	0.412774	0.121415	3.39969	0.000674617	0.0100598
WBGene00019830	hrg-1	4464.55	0.413463	0.13815	2.99285	0.00276384	0.0287683
WBGene00044464	Y77E11A.16	165.545	0.416815	0.151067	2.75914	0.00579539	0.0493637
WBGene00011209	R10E8.3	286.582	0.416823	0.101971	4.08765	4.36e-05	0.00113934
WBGene00011676	cyp-13A2	212.16	0.416904	0.134613	3.09706	0.00195451	0.0223701
WBGene00005523	sri-11	112.063	0.41725	0.146602	2.84615	0.00442513	0.0411207
WBGene00013336	pnc-2	173.356	0.419136	0.121877	3.43902	0.000583827	0.00897153
WBGene00019899	R05G6.5	71.0854	0.420212	0.152199	2.76094	0.00576357	0.0491936
WBGene00013758	fbxa-114	235.354	0.420556	0.11049	3.8063	0.000141064	0.00292924
WBGene00004179	prg-2	809.829	0.420986	0.0859215	4.89965	9.6e-07	4.16e-05
WBGene00020036	R12E2.11	1370.48	0.421836	0.10148	4.15686	3.23e-05	0.000891474
WBGene00000114	alh-8	175216	0.421931	0.0855334	4.93294	8.1e-07	3.63e-05
WBGene00015733	C13B9.2	175.865	0.422673	0.125692	3.36277	0.000771652	0.0111031
WBGene00023284	F41B5.1	236.766	0.424427	0.108771	3.90204	9.54e-05	0.00214433
WBGene00044988	W01A8.8	93.4117	0.424549	0.149854	2.83308	0.00461019	0.0423176
WBGene00001239	elo-1	8916.78	0.425617	0.0781918	5.44325	5.23e-08	3.43e-06
WBGene00004145	pqn-62	11102	0.427934	0.0873038	4.90166	9.5e-07	4.13e-05
WBGene00022462	Y110A7A.15	243.502	0.428199	0.110691	3.8684	0.000109553	0.00238497
WBGene00009296	F31E9.3	216.053	0.428307	0.127612	3.35632	0.000789866	0.0112887
WBGene00007748	C26E1.2	759.657	0.429886	0.0900808	4.77223	1.82e-06	7.41e-05
WBGene00000692	col-118	3273.86	0.430525	0.0950088	4.53142	5.86e-06	0.000208641
WBGene00022798	fahd-1	2331.05	0.430669	0.081432	5.28869	1.23e-07	7.08e-06
WBGene00022445	Y110A2AL.9	196.298	0.432882	0.147661	2.9316	0.00337226	0.033621
WBGene00017880	F28A12.3	315.055	0.433053	0.102965	4.20582	2.6e-05	0.000748754
WBGene00001552	gcy-32	304.144	0.434842	0.135268	3.21468	0.0013059	0.0165072
WBGene00011662	T09F3.2	5662.77	0.435778	0.108223	4.02668	5.66e-05	0.00141685
WBGene00011582	ntr-1	100.537	0.435865	0.144236	3.02188	0.00251213	0.0269447
WBGene00019139	bath-1	90.8659	0.436449	0.147427	2.96045	0.00307191	0.0311665
WBGene00008995	prde-1	205.788	0.436543	0.12635	3.45504	0.000550213	0.00857441
WBGene00015369	ugt-51	259.2	0.436719	0.149553	2.92017	0.00349843	0.0345982
WBGene00015313	hpo-32	138.619	0.437026	0.113479	3.85117	0.000117555	0.00252996
WBGene00003562	ncr-2	486.99	0.437394	0.151712	2.88306	0.00393827	0.0376318
WBGene00018696	pho-6	1367.34	0.438229	0.0749715	5.84527	5.06e-09	4.27e-07
WBGene00015626	C09B9.1	334.256	0.439218	0.107135	4.09968	4.14e-05	0.00109554
WBGene00017074	D2096.7	1041.93	0.44238	0.107883	4.10057	4.12e-05	0.00109309
WBGene00006915	vha-6	30735.9	0.442923	0.0806688	5.49064	4e-08	2.68e-06
WBGene00011695	T10G3.4	116.816	0.444234	0.131803	3.37043	0.000750503	0.0108963
WBGene00220165	Y47G6A.36	200.59	0.4463	0.113045	3.94798	7.88e-05	0.00181916
WBGene00018036	F35C8.5	2810.99	0.450494	0.0644683	6.98784	2.79e-12	4.28e-10
WBGene00012237	W04A8.2	133.891	0.453235	0.129173	3.50874	0.000450233	0.00740853
WBGene00013875	cest-2.1	263.7	0.455118	0.10656	4.27102	1.95e-05	0.000593059
WBGene00023325	K10F12.1	138.554	0.456968	0.146293	3.12364	0.00178628	0.0208925
WBGene00021887	fbxc-45	151.103	0.460638	0.116459	3.95538	7.64e-05	0.0017762
WBGene00018514	twnk-1	903.751	0.462372	0.117799	3.92509	8.67e-05	0.00196822
WBGene00000983	dhs-20	952.743	0.463176	0.159329	2.90704	0.00364865	0.0356675
WBGene00220215	Y92C3B.4	225.915	0.46341	0.157077	2.95021	0.00317562	0.0320024
WBGene00009453	F36A2.3	4263.6	0.463475	0.157189	2.94852	0.00319296	0.0321264
WBGene00002212	kin-31	93.4671	0.467839	0.135403	3.45517	0.000549953	0.00857441
WBGene00044481	ZK185.5	1487.66	0.469143	0.099102	4.73394	2.2e-06	8.78e-05
WBGene00019699	math-34	231.563	0.469625	0.107207	4.38055	1.18e-05	0.000385675
WBGene00012279	W05B10.4	521.952	0.470467	0.126426	3.72128	0.000198214	0.00388217
WBGene00003689	nhr-99	646.724	0.471378	0.137788	3.42103	0.000623856	0.00944677
WBGene00022867	ZK1240.2	2011.6	0.472845	0.105148	4.49696	6.89e-06	0.000239171
WBGene00015016	bath-14	79.3451	0.473561	0.146444	3.23374	0.0012218	0.0157606
WBGene00007131	pals-26	221.504	0.473958	0.107738	4.39917	1.09e-05	0.000356835
WBGene00019421	K05F6.10	1980.07	0.474464	0.170638	2.78052	0.00542711	0.0473478
WBGene00008372	D1054.5	299.619	0.477355	0.0962634	4.95884	7.09e-07	3.24e-05
WBGene00019801	aak-1	1999.42	0.477776	0.0911781	5.24003	1.61e-07	8.8e-06
WBGene00045062	Y38H8A.8	230.324	0.478036	0.138824	3.44346	0.000574317	0.00885829
WBGene00011801	T16G1.7	1257.29	0.478207	0.134371	3.55884	0.000372494	0.00642833
WBGene00008757	srlf-14	125.486	0.47825	0.159425	2.99984	0.00270124	0.0282054
WBGene00010628	ceeh-2	555.507	0.478352	0.0877745	5.44979	5.04e-08	3.33e-06
WBGene00021167	cyp-32B1	3517.3	0.478506	0.118257	4.04634	5.2e-05	0.00132058
WBGene00014915	Y53C10A.1	144.883	0.478898	0.137741	3.47681	0.000507408	0.00806686
WBGene00007422	ugt-17	956.93	0.480239	0.124605	3.8541	0.000116158	0.00250314
WBGene00003763	nlp-25	266.486	0.487432	0.162843	2.99326	0.00276013	0.0287477
WBGene00013244	Y56A3A.33	1598.09	0.489414	0.126651	3.86427	0.00011142	0.00241361
WBGene00002107	ins-24	286.689	0.490616	0.123639	3.96813	7.24e-05	0.00169812
WBGene00012339	W07G4.5	5740.25	0.49121	0.100099	4.90723	9.24e-07	4.03e-05
WBGene00013146	Y53C12B.7	747.724	0.493568	0.101633	4.85636	1.2e-06	5.06e-05
WBGene00015172	B0410.3	1219.04	0.494038	0.162209	3.04569	0.00232149	0.0254165
WBGene00016061	hpo-15	17103.7	0.49439	0.140395	3.52143	0.000429229	0.00716825
WBGene00008130	fbxa-140	129.035	0.494791	0.14365	3.44442	0.000572276	0.00883504
WBGene00010434	H40L08.3	513.663	0.495956	0.0759987	6.52585	6.76e-11	7.99e-09
WBGene00022654	ZK105.3	115.075	0.497248	0.139593	3.56213	0.000367855	0.00636154
WBGene00045175	C10C6.9	97.6445	0.499445	0.149763	3.3349	0.000853307	0.0119883
WBGene00010278	degl-2	136.991	0.499881	0.12286	4.06872	4.73e-05	0.00122434
WBGene00011158	chil-16	419.267	0.50078	0.141225	3.54597	0.000391166	0.00666029
WBGene00045097	VY10G11R.2	93.335	0.50243	0.178079	2.82139	0.00478156	0.0434568
WBGene00045245	ttr-34	287.425	0.503187	0.126347	3.98257	6.82e-05	0.00162558
WBGene00021852	Y54F10AM.8	12128.1	0.50563	0.0758302	6.66792	2.59e-11	3.33e-09
WBGene00016907	C53H9.2	16668.9	0.510786	0.0819939	6.22956	4.68e-10	4.75e-08
WBGene00020694	dhhc-11	94.0417	0.51322	0.154405	3.32386	0.000887793	0.0123887
WBGene00016993	CD4.8	282.06	0.514329	0.0959079	5.36274	8.2e-08	5.06e-06
WBGene00007890	C33A12.19	804.006	0.514724	0.157383	3.27053	0.00107347	0.0142698
WBGene00021089	W08E12.8	361.509	0.514977	0.128299	4.01387	5.97e-05	0.00147104
WBGene00015901	nhr-158	186.562	0.515174	0.160821	3.2034	0.00135815	0.0169575
WBGene00045305	ZC250.4	230.371	0.515907	0.158493	3.25508	0.00113359	0.0149015
WBGene00020638	fbxa-43	54.6395	0.520134	0.17941	2.89913	0.00374196	0.036216
WBGene00000971	dhs-7	425.689	0.521187	0.11017	4.73075	2.24e-06	8.9e-05
WBGene00005206	srg-49	86.2278	0.521621	0.184334	2.82976	0.00465832	0.0426176
WBGene00018565	F47E1.1	80.4736	0.522239	0.174815	2.98738	0.00281375	0.0291986
WBGene00019231	H23L24.4	109.181	0.522657	0.175074	2.98535	0.00283253	0.029354
WBGene00008079	C44B9.2	82.4688	0.524087	0.153851	3.40645	0.00065813	0.00985706
WBGene00009423	F35E8.10	382.5	0.525491	0.152759	3.43999	0.000581725	0.00895246
WBGene00015227	ddn-1	138.183	0.527465	0.152281	3.46377	0.00053267	0.00836403
WBGene00001750	gst-2	302.32	0.530878	0.149223	3.55761	0.000374245	0.00645183
WBGene00015141	ugt-46	5994.27	0.531146	0.0640251	8.29591	1.08e-16	2.66e-14
WBGene00011236	R11A8.1	201.121	0.534133	0.110122	4.85039	1.23e-06	5.2e-05
WBGene00007159	B0379.7	457.957	0.534534	0.102168	5.23193	1.68e-07	9.13e-06
WBGene00008169	C48B4.6	89.6902	0.539779	0.157992	3.4165	0.000634311	0.00958708
WBGene00010295	fbxa-193	119.673	0.539837	0.145112	3.72014	0.00019911	0.00389052
WBGene00219795	C02F5.15	119.755	0.541479	0.166315	3.25574	0.00113097	0.0148788
WBGene00010238	F58B4.5	1360.94	0.543482	0.0744926	7.29578	2.97e-13	5.12e-11
WBGene00004094	ppw-2	1559.81	0.548665	0.0840171	6.5304	6.56e-11	7.81e-09
WBGene00007811	C29F7.2	3860.42	0.551884	0.109894	5.02197	5.11e-07	2.39e-05
WBGene00010274	F58G6.3	96.427	0.552041	0.164409	3.35773	0.000785844	0.0112409
WBGene00044485	Y54G2A.41	819.566	0.552689	0.159657	3.46173	0.000536707	0.00841943
WBGene00014001	pyk-2	5956.49	0.555592	0.194266	2.85995	0.00423706	0.0399356
WBGene00005422	srh-212	322.343	0.557146	0.141272	3.94378	8.02e-05	0.00184877
WBGene00045340	T10G3.8	187.285	0.559311	0.19639	2.84796	0.00440009	0.0410141
WBGene00017246	F08D12.2	162.412	0.560892	0.14169	3.95858	7.54e-05	0.00175747
WBGene00018195	btb-16	1141.5	0.561106	0.12638	4.43982	9e-06	0.000302251
WBGene00019545	K09B3.1	71.3937	0.563671	0.185658	3.03607	0.00239681	0.0260283
WBGene00009326	F32D8.1	82.6714	0.566507	0.168866	3.35477	0.000794302	0.0113227
WBGene00011052	arrd-11	517.139	0.570417	0.191154	2.98406	0.00284447	0.0294139
WBGene00016211	sdz-3	76.449	0.571009	0.179486	3.18136	0.00146588	0.0179972
WBGene00009247	bath-45	44.743	0.573965	0.197846	2.90107	0.00371886	0.0360769
WBGene00015225	B0507.8	87.1281	0.576156	0.142136	4.05356	5.04e-05	0.00129231
WBGene00044661	fbxa-143	80.5378	0.577018	0.192013	3.00509	0.00265499	0.0279442
WBGene00044534	H23N18.6	433.32	0.577449	0.176639	3.2691	0.0010789	0.0143246
WBGene00019068	faah-3	2393.68	0.578789	0.0883043	6.55448	5.58e-11	6.75e-09
WBGene00022013	Y60C6A.1	90.9689	0.579501	0.187095	3.09737	0.00195249	0.0223624
WBGene00012586	Y38E10A.8	123.735	0.579708	0.136872	4.23541	2.28e-05	0.000673017
WBGene00001483	fog-3	60.2942	0.581062	0.18009	3.22651	0.00125309	0.016064
WBGene00004986	spp-1	4384.43	0.581174	0.123397	4.70979	2.48e-06	9.75e-05
WBGene00017379	F11C7.7	743.519	0.583219	0.102316	5.70019	1.2e-08	9.17e-07
WBGene00003658	nhr-68	1075.76	0.585578	0.129608	4.51807	6.24e-06	0.000220685
WBGene00012272	dhc-4	392.992	0.586142	0.0900607	6.50829	7.6e-11	8.92e-09
WBGene00045297	fbxc-43	53.0559	0.587771	0.207062	2.83863	0.0045308	0.0417742
WBGene00013938	ZK218.4	122.18	0.589341	0.187229	3.14771	0.00164558	0.0196779
WBGene00008139	C47D12.5	508.691	0.590666	0.0855113	6.90745	4.93e-12	7.23e-10
WBGene00009001	tyr-3	115.034	0.590838	0.213605	2.76603	0.00567438	0.0487596
WBGene00007124	B0250.7	126.641	0.592156	0.15787	3.75091	0.000176191	0.00353451
WBGene00019036	irld-36	57.9859	0.596869	0.177499	3.36266	0.000771946	0.0111031
WBGene00008577	F08G2.5	450.338	0.598395	0.207257	2.88722	0.00388666	0.0372678
WBGene00050899	T10C6.15	2310.4	0.601139	0.170976	3.51593	0.00043822	0.00728898
WBGene00008658	clec-152	50.0372	0.603207	0.213333	2.82753	0.00469081	0.0428437
WBGene00009750	F46A8.7	65.0939	0.608356	0.187204	3.24971	0.00115525	0.0151022
WBGene00009439	mlcd-1	1694.61	0.608879	0.175771	3.46405	0.0005321	0.00836403
WBGene00021478	Y39H10A.1	592.091	0.609311	0.131679	4.62725	3.71e-06	0.000137813
WBGene00004193	prx-3	627.893	0.610041	0.215193	2.83485	0.00458467	0.0421067
WBGene00008594	clec-57	480.597	0.610696	0.0812214	7.51891	5.52e-14	1e-11
WBGene00006656	twk-1	745.763	0.611496	0.19311	3.16657	0.00154247	0.0187154
WBGene00014884	Y39E4B.14	47.3622	0.611668	0.19657	3.1117	0.00186012	0.0215279
WBGene00044258	Y57G11C.51	49.712	0.612041	0.190651	3.21027	0.0013261	0.0166517
WBGene00196027	C30B5.10	39.7709	0.614447	0.221136	2.7786	0.00545938	0.0474791
WBGene00013514	Y73F4A.1	216.832	0.615088	0.124884	4.92526	8.42e-07	3.73e-05
WBGene00005246	srh-21	91.9672	0.615406	0.147648	4.16806	3.07e-05	0.000855942
WBGene00007894	C33D3.3	41.7502	0.618857	0.220372	2.80824	0.0049813	0.0444462
WBGene00015598	fbxa-163	65.4651	0.62348	0.179792	3.46778	0.000524775	0.00827145
WBGene00022439	Y110A2AL.2	193.407	0.631428	0.1363	4.63264	3.61e-06	0.000134876
WBGene00012748	Y40H7A.11	66.4446	0.637399	0.209232	3.04638	0.00231613	0.0254022
WBGene00194768	Y50E8A.19	113.601	0.639542	0.181732	3.51915	0.000432925	0.00721542
WBGene00023104	K10F12.8	108.099	0.63972	0.141613	4.51738	6.26e-06	0.000220934
WBGene00007241	txt-12	150.56	0.642281	0.206014	3.11765	0.00182296	0.0211869
WBGene00017091	ttr-40	100.809	0.64367	0.191968	3.35301	0.000799388	0.0113766
WBGene00021979	Y58A7A.5	276.607	0.645353	0.162926	3.96101	7.46e-05	0.00174461
WBGene00014955	Y102A5C.6	102.767	0.649569	0.14329	4.53326	5.81e-06	0.000207608
WBGene00001540	gcy-14	86.8338	0.655483	0.203282	3.2245	0.00126195	0.0161321
WBGene00014258	ZK1320.9	1688.34	0.656697	0.223449	2.93892	0.00329359	0.0330557
WBGene00011453	ugt-56	470.399	0.656885	0.129648	5.06669	4.05e-07	1.98e-05
WBGene00021654	Y47G7B.2	228.711	0.658941	0.102652	6.4192	1.37e-10	1.51e-08
WBGene00007423	C08B6.2	53.3875	0.661977	0.195541	3.38536	0.000710851	0.0104574
WBGene00000670	col-95	48.5689	0.662535	0.208143	3.18307	0.00145723	0.0179043
WBGene00012475	Y18D10A.2	35.5782	0.663537	0.226964	2.92353	0.0034609	0.0342776
WBGene00022970	CD4.10	37.1377	0.664912	0.208713	3.18576	0.00144372	0.0177593
WBGene00021720	Y49F6B.8	323.632	0.667643	0.10817	6.17215	6.74e-10	6.68e-08
WBGene00044028	nlp-63	39.6009	0.667899	0.240065	2.78216	0.00539985	0.0471845
WBGene00013028	efhc-1	111.89	0.67004	0.23225	2.88499	0.0039142	0.0374885
WBGene00013049	Y50E8A.6	66.2074	0.676276	0.188672	3.58439	0.000337861	0.00596756
WBGene00011926	sptf-2	55.4642	0.685439	0.210275	3.25972	0.00111521	0.0146948
WBGene00008306	C54E10.1	92.0847	0.692505	0.145596	4.75635	1.97e-06	7.92e-05
WBGene00023423	F43C1.7	118.872	0.696042	0.166065	4.19138	2.77e-05	0.000785726
WBGene00169426	21ur-15109	35.7971	0.698649	0.228267	3.06066	0.00220848	0.0244647
WBGene00005423	srh-213	39.2639	0.701859	0.239577	2.92958	0.00339421	0.0337789
WBGene00077764	F59C6.16	673.222	0.70215	0.242329	2.89751	0.00376141	0.0363406
WBGene00019619	asp-14	4285.69	0.708642	0.103427	6.85164	7.3e-12	1.03e-09
WBGene00009242	sre-6	235.607	0.711811	0.126089	5.64529	1.65e-08	1.24e-06
WBGene00016682	C45G9.11	183.673	0.713034	0.126593	5.63251	1.78e-08	1.31e-06
WBGene00008709	F11E6.6	339.186	0.713958	0.133995	5.32825	9.92e-08	5.84e-06
WBGene00235114	ZK105.13	594.064	0.715376	0.127633	5.60493	2.08e-08	1.49e-06
WBGene00008188	clec-115	23.3788	0.726331	0.263035	2.76134	0.00575643	0.0491832
WBGene00016863	cest-35.2	88.1499	0.732636	0.182853	4.0067	6.16e-05	0.0015052
WBGene00016003	C18H9.5	340.649	0.733898	0.163807	4.48026	7.46e-06	0.00025493
WBGene00007072	ugt-1	154.423	0.734014	0.210575	3.48576	0.000490734	0.00789236
WBGene00010212	fbxa-192	35.6888	0.736495	0.234526	3.14035	0.00168746	0.0200628
WBGene00005171	srg-14	32.6066	0.737351	0.238761	3.08824	0.00201348	0.0228867
WBGene00268199	C45H4.21	41.4025	0.737878	0.249976	2.95179	0.00315937	0.0319021
WBGene00044442	T08A9.13	446.071	0.738097	0.144712	5.10046	3.39e-07	1.68e-05
WBGene00015988	lido-18	48.1498	0.741168	0.226155	3.27726	0.00104821	0.0140128
WBGene00013233	sdz-33	35.622	0.745586	0.262315	2.84233	0.00447857	0.0414234
WBGene00016048	C24B9.3	4451.63	0.748435	0.116376	6.43116	1.27e-10	1.41e-08
WBGene00017467	F14F9.4	1268.82	0.749683	0.112396	6.67002	2.56e-11	3.31e-09
WBGene00010277	F58G6.7	246.892	0.750687	0.097678	7.68532	1.53e-14	3.08e-12
WBGene00021978	Y58A7A.4	166.441	0.754976	0.205896	3.66679	0.000245617	0.00459317
WBGene00019090	F59A7.2	633.136	0.757455	0.139977	5.41129	6.26e-08	4e-06
WBGene00018988	F56F11.1	141.602	0.759581	0.147814	5.13878	2.77e-07	1.43e-05
WBGene00022547	ZC196.3	139.489	0.765533	0.253992	3.01401	0.00257818	0.0274751
WBGene00018114	srt-41	118.487	0.769506	0.253639	3.03386	0.00241449	0.0261517
WBGene00022332	fbxa-20	35.8981	0.774126	0.22993	3.36678	0.000760501	0.0109924
WBGene00013939	ZK218.5	81.8203	0.780524	0.184727	4.22527	2.39e-05	0.000695362
WBGene00008114	C46C2.6	44.0087	0.788121	0.229841	3.42899	0.00060583	0.00923249
WBGene00000782	cpr-2	22262.8	0.790327	0.149028	5.3032	1.14e-07	6.63e-06
WBGene00000212	asm-2	1910.49	0.790812	0.100401	7.87657	3.36e-15	7.22e-13
WBGene00003995	pgp-1	1208.18	0.796132	0.110414	7.21041	5.58e-13	9.33e-11
WBGene00015706	C12D5.3	50.2072	0.797986	0.267121	2.98736	0.00281401	0.0291986
WBGene00019106	irld-38	43.3616	0.801888	0.233707	3.43118	0.000600969	0.00918378
WBGene00220020	K10F12.9	49.7379	0.803766	0.234938	3.42118	0.000623495	0.00944677
WBGene00007947	C35A5.3	333.786	0.805191	0.18845	4.2727	1.93e-05	0.000589704
WBGene00016204	gsto-1	1642.58	0.820794	0.152422	5.38503	7.24e-08	4.54e-06
WBGene00195374	R10E8.10	51.3386	0.822021	0.220046	3.73569	0.000187204	0.003706
WBGene00001500	ftn-1	1031.36	0.822102	0.128279	6.4087	1.47e-10	1.61e-08
WBGene00007303	rnh-1.3	26.7022	0.826374	0.256429	3.22262	0.00127023	0.0161835
WBGene00020792	T25B6.6	36.3257	0.82674	0.216173	3.82443	0.000131073	0.00276339
WBGene00017881	asp-13	2466.8	0.827504	0.097554	8.48252	2.2e-17	5.98e-15
WBGene00012593	nspe-7	175.682	0.829988	0.162803	5.09813	3.43e-07	1.7e-05
WBGene00012196	bath-35	36.8365	0.834387	0.239757	3.48013	0.000501164	0.00799062
WBGene00016686	cyp-33C1	95.1056	0.839876	0.246491	3.40732	0.000656031	0.00983452
WBGene00000551	clx-1	207.38	0.844398	0.148082	5.70222	1.18e-08	9.1e-07
WBGene00015695	ugt-26	281.717	0.858012	0.188296	4.55671	5.2e-06	0.000187341
WBGene00000213	asm-3	468.047	0.858432	0.18405	4.66413	3.1e-06	0.000118461
WBGene00005370	srh-154	27.2295	0.862284	0.257169	3.35298	0.000799456	0.0113766
WBGene00015178	B0416.2	32.15	0.872321	0.277042	3.1487	0.00163998	0.0196394
WBGene00014979	ZC47.11	26.7693	0.87404	0.271146	3.2235	0.00126632	0.016171
WBGene00005269	srh-46	52.5525	0.875989	0.217479	4.02792	5.63e-05	0.00141539
WBGene00005677	sru-14	36.4887	0.876008	0.273471	3.20329	0.00135865	0.0169575
WBGene00014954	Y102A5C.5	72.0694	0.876207	0.24539	3.57066	0.000356076	0.00620322
WBGene00044502	C46G7.5	52.2731	0.877406	0.195561	4.4866	7.24e-06	0.000249004
WBGene00086568	Y2H9A.6	19.9991	0.87749	0.289098	3.03527	0.00240321	0.0260807
WBGene00010455	K01B6.4	24.4365	0.879295	0.308525	2.85	0.00437191	0.0408555
WBGene00020791	T25B6.5	21.5598	0.884812	0.303899	2.91154	0.00359657	0.0353136
WBGene00007070	ugt-49	1822.16	0.890742	0.2888	3.08429	0.00204038	0.023129
WBGene00009334	F32D8.12	1780.57	0.900506	0.300718	2.99452	0.00274873	0.028647
WBGene00007073	ugt-2	517.011	0.914545	0.135483	6.75025	1.48e-11	2e-09
WBGene00022382	Y94H6A.10	576.849	0.91713	0.124037	7.39399	1.42e-13	2.51e-11
WBGene00018877	aman-1	215.856	0.919332	0.30211	3.04304	0.002342	0.0255842
WBGene00268206	F54E2.9	19.8872	0.920763	0.310367	2.96669	0.00301023	0.0307527
WBGene00003608	nhr-9	33.56	0.92608	0.277601	3.33601	0.000849887	0.0119606
WBGene00018031	F35B3.4	277.997	0.927383	0.175511	5.2839	1.26e-07	7.18e-06
WBGene00077775	nlp-58	526.849	0.952497	0.0768673	12.3914	2.91e-35	3.01e-32
WBGene00010528	K03D3.2	49.0606	0.958123	0.214876	4.45896	8.24e-06	0.000279312
WBGene00006278	str-252	22.6244	0.959683	0.291144	3.29625	0.000979846	0.0132899
WBGene00012085	T27D12.1	12738.5	0.962089	0.336469	2.85937	0.00424487	0.0399844
WBGene00185102	Y105C5A.1268	48.8072	0.96969	0.21945	4.41872	9.93e-06	0.000329959
WBGene00044343	clec-77	55.8543	0.971382	0.276746	3.51002	0.000448074	0.00739344
WBGene00005585	sri-73	28.4083	0.974401	0.274088	3.55507	0.000377883	0.00649424
WBGene00010071	sre-45	26.8682	0.975202	0.335902	2.90323	0.00369332	0.0359389
WBGene00008797	spig-5	589.933	0.975507	0.194091	5.02603	5.01e-07	2.36e-05
WBGene00008584	irg-4	34.703	0.975914	0.280508	3.47909	0.000503115	0.0080063
WBGene00017498	pud-4	62.891	0.989915	0.280516	3.52891	0.000417279	0.00701826
WBGene00005172	srg-15	29.8455	1.00327	0.325868	3.07876	0.00207863	0.0234087
WBGene00015262	B0563.5	118.754	1.00731	0.356844	2.82284	0.00475998	0.043332
WBGene00044187	ttll-9	109.166	1.01081	0.1719	5.88022	4.1e-09	3.53e-07
WBGene00201301	C10F3.15	12.2094	1.02257	0.36566	2.79651	0.0051658	0.0455725
WBGene00005005	spp-20	77.5352	1.05341	0.189623	5.55528	2.77e-08	1.94e-06
WBGene00015368	srt-65	40.9245	1.05572	0.374101	2.82201	0.00477239	0.0433973
WBGene00016991	dead	34.4543	1.06236	0.235297	4.51496	6.33e-06	0.000222856
WBGene00010446	K01A6.4	161.988	1.07425	0.125589	8.55374	1.19e-17	3.29e-15
WBGene00020775	T24E12.6	31.6727	1.07641	0.273827	3.931	8.46e-05	0.00193107
WBGene00012914	bcmo-1	16.4633	1.07908	0.348689	3.09468	0.00197027	0.0224573
WBGene00015214	srtx-1	123.124	1.07966	0.279103	3.86834	0.00010958	0.00238497
WBGene00044376	Y49F6B.12	22.0125	1.08352	0.300934	3.60051	0.000317599	0.00567631
WBGene00004958	spe-4	61.5523	1.08795	0.205819	5.28594	1.25e-07	7.16e-06
WBGene00077768	K04G2.12	36.6883	1.10522	0.273514	4.04083	5.33e-05	0.00134992
WBGene00005391	srh-175	21.1361	1.10906	0.337101	3.28999	0.0010019	0.0135469
WBGene00008794	spig-4	527.805	1.11874	0.16681	6.70665	1.99e-11	2.64e-09
WBGene00005664	sru-1	36.7753	1.12628	0.384764	2.92719	0.00342045	0.0339379
WBGene00017806	F26A1.8	100.798	1.12824	0.265405	4.25103	2.13e-05	0.000637994
WBGene00008433	44987	52.2055	1.12982	0.208309	5.42377	5.84e-08	3.77e-06
WBGene00010603	nhr-198	45.9329	1.1333	0.335289	3.38006	0.000724702	0.0106046
WBGene00011157	chil-15	24.9533	1.13982	0.273495	4.16762	3.08e-05	0.000856155
WBGene00004062	pmp-5	534.045	1.1544	0.0961909	12.0011	3.51e-33	2.9e-30
WBGene00007508	C10C5.4	49.4404	1.15865	0.206333	5.61542	1.96e-08	1.43e-06
WBGene00005418	srh-208	13.3433	1.15889	0.414786	2.79395	0.00520686	0.0458614
WBGene00019964	R08E5.4	36.6351	1.16078	0.267479	4.33973	1.43e-05	0.000452303
WBGene00173758	21ur-6703	10.8496	1.17073	0.393471	2.97539	0.00292612	0.0300337
WBGene00008474	nhr-174	19.3509	1.17199	0.319029	3.6736	0.000239157	0.00451317
WBGene00020266	T05H4.3	84.5249	1.17642	0.18718	6.28495	3.28e-10	3.41e-08
WBGene00219546	F41E7.20	52.6722	1.17711	0.280023	4.20363	2.63e-05	0.000753392
WBGene00005040	sra-14	29.3554	1.17838	0.293794	4.01091	6.05e-05	0.00148301
WBGene00008575	scl-24	20.2488	1.18917	0.335106	3.54862	0.000387254	0.00661911
WBGene00016027	C23H5.8	204.908	1.19408	0.227652	5.2452	1.56e-07	8.64e-06
WBGene00002103	ins-20	25.866	1.19963	0.352967	3.3987	0.000677081	0.0100861
WBGene00003841	ocr-4	182.971	1.21772	0.107089	11.3711	5.83e-30	3.44e-27
WBGene00008472	E03H4.4	12.7682	1.21942	0.425135	2.86832	0.00412655	0.0391596
WBGene00015052	clec-52	322.222	1.22071	0.153122	7.97212	1.56e-15	3.44e-13
WBGene00000711	col-138	18.8515	1.22088	0.315448	3.87032	0.000108695	0.00237635
WBGene00077766	rgba-1	18.2434	1.22408	0.316304	3.86994	0.000108864	0.00237692
WBGene00007740	C26C6.6	33.5249	1.22692	0.256996	4.77407	1.81e-06	7.36e-05
WBGene00007913	cyp-36A1	315.249	1.23591	0.161778	7.63958	2.18e-14	4.35e-12
WBGene00020241	T05B4.10	33.8642	1.25554	0.296418	4.23569	2.28e-05	0.000673017
WBGene00012592	Y38E10A.14	764.452	1.25747	0.189977	6.61904	3.62e-11	4.43e-09
WBGene00000680	col-106	33.5289	1.26022	0.281183	4.48187	7.4e-06	0.00025353
WBGene00011450	ttr-22	205.479	1.28108	0.250617	5.11171	3.19e-07	1.61e-05
WBGene00020254	T05C3.2	171.515	1.30662	0.152281	8.58035	9.46e-18	2.65e-15
WBGene00020240	T05B4.9	152.624	1.32776	0.225178	5.8965	3.71e-09	3.23e-07
WBGene00015694	ugt-27	13.4694	1.39233	0.383309	3.6324	0.000280802	0.00511252
WBGene00005975	srx-84	23.1883	1.42046	0.327393	4.33868	1.43e-05	0.00045301
WBGene00008097	ugt-15	31.859	1.42109	0.406795	3.49338	0.000476949	0.00775394
WBGene00022653	ZK105.1	27.7246	1.42359	0.419436	3.39406	0.000688639	0.0102215
WBGene00004996	spp-11	34.8691	1.4251	0.261971	5.43992	5.33e-08	3.47e-06
WBGene00007323	fbxa-155	63.79	1.4262	0.226605	6.29376	3.1e-10	3.25e-08
WBGene00002012	hsp-12.3	592.764	1.42912	0.377332	3.78743	0.000152215	0.00313718
WBGene00013466	srz-47	10.9225	1.43069	0.50089	2.8563	0.00428604	0.0401892
WBGene00019558	srbc-12	44.579	1.43166	0.289444	4.94625	7.57e-07	3.44e-05
WBGene00012947	Y47H9C.1	189.035	1.43878	0.11022	13.0537	6.06e-39	1e-35
WBGene00020228	T05A8.2	21.0364	1.4456	0.309228	4.67487	2.94e-06	0.00011321
WBGene00021587	clec-76	774.842	1.4491	0.205267	7.05956	1.67e-12	2.63e-10
WBGene00010712	K09B11.5	11.5275	1.45859	0.395202	3.69073	0.000223608	0.00425956
WBGene00017469	F14F9.6	118.927	1.47127	0.186824	7.87513	3.4e-15	7.22e-13
WBGene00009427	fbxa-181	12.4977	1.49309	0.405972	3.67782	0.000235233	0.00445946
WBGene00044427	F56A6.5	25.0247	1.51682	0.279998	5.41724	6.05e-08	3.88e-06
WBGene00007314	gcy-29	332.592	1.54447	0.492973	3.13297	0.0017305	0.0204176
WBGene00018267	F41C3.1	27.6741	1.57649	0.300067	5.25378	1.49e-07	8.3e-06
WBGene00013071	Y51A2B.8	16.8474	1.58794	0.410693	3.86649	0.000110414	0.00239495
WBGene00020545	adbp-2	16.2333	1.60833	0.555617	2.89467	0.00379552	0.036606
WBGene00219733	linc-53	14.7505	1.65334	0.362376	4.56252	5.05e-06	0.000183445
WBGene00018480	otpl-7	58.3316	1.65501	0.269766	6.13497	8.52e-10	8.34e-08
WBGene00017136	ccpp-6	189.179	1.69775	0.131702	12.8908	5.07e-38	5.99e-35
WBGene00006179	str-130	24.4507	1.71634	0.512924	3.34618	0.000819327	0.0116394
WBGene00007439	C08E8.3	127.044	1.79092	0.235464	7.60591	2.83e-14	5.51e-12
WBGene00011521	T06C12.14	254.236	1.79923	0.215171	8.36184	6.17e-17	1.57e-14
WBGene00010719	K09E4.1	102.662	1.88172	0.145078	12.9703	1.8e-38	2.49e-35
WBGene00009429	irg-5	23.1856	1.9419	0.367666	5.28171	1.28e-07	7.23e-06
WBGene00013052	scrm-7	27.4934	1.99555	0.28763	6.93791	3.98e-12	6.02e-10
WBGene00007742	C26C6.8	58.2483	2.03489	0.229722	8.85809	8.14e-19	2.69e-16
WBGene00016864	C52A10.3	17.0863	2.0978	0.352846	5.94538	2.76e-09	2.49e-07
WBGene00013053	Y50E8A.10	25.6106	2.11578	0.326006	6.49002	8.58e-11	9.93e-09
WBGene00013054	Y50E8A.11	14.1967	2.17809	0.425245	5.12198	3.02e-07	1.53e-05
WBGene00013276	sre-42	14.1705	2.43612	0.839067	2.90336	0.00369178	0.0359389
WBGene00005070	srb-5	28.8314	3.34936	0.347135	9.64858	4.98e-22	1.96e-19
WBGene00016943	acdh-1	566.206	3.84713	0.605361	6.3551	2.08e-10	2.22e-08

## Sheet: SGP_expressed
WBGeneID	Gene	baseMean	log2FoldChange	lfcSE	stat	pvalue	padj	SGP FPKM
WBGene00016943	acdh-1	566.206	3.84713	0.605361	6.3551	2.08e-10	2.22e-08	1.10425
WBGene00002012	hsp-12.3	592.764	1.42912	0.377332	3.78743	0.00015222	0.00313718	110.875
WBGene00219546	F41E7.20	52.6722	1.17711	0.280023	4.20363	2.63e-05	0.00075339	1.45892
WBGene00008433	44987	52.2055	1.12982	0.208309	5.42377	5.84e-08	3.77e-06	19.6923
WBGene00185102	Y105C5A.1268	48.8072	0.96969	0.21945	4.41872	9.93e-06	0.00032996	7.09736
WBGene00012085	T27D12.1	12738.5	0.962089	0.336469	2.85937	0.00424487	0.0399844	12.0426
WBGene00010528	K03D3.2	49.0606	0.958123	0.214876	4.45896	8.24e-06	0.00027931	4.40075
WBGene00077775	nlp-58	526.849	0.952497	0.0768673	12.3914	2.91e-35	3.01e-32	1.15012
WBGene00018031	F35B3.4	277.997	0.927383	0.175511	5.2839	1.26e-07	7.18e-06	1.74388
WBGene00022382	Y94H6A.10	576.849	0.91713	0.124037	7.39399	1.42e-13	2.51e-11	10.0184
WBGene00009334	F32D8.12	1780.57	0.900506	0.300718	2.99452	0.00274873	0.028647	20.9622
WBGene00007070	ugt-49	1822.16	0.890742	0.2888	3.08429	0.00204038	0.023129	1.1769
WBGene00014979	ZC47.11	26.7693	0.87404	0.271146	3.2235	0.00126632	0.016171	1.03365
WBGene00015695	ugt-26	281.717	0.858012	0.188296	4.55671	5.2e-06	0.00018734	3.95906
WBGene00016204	gsto-1	1642.58	0.820794	0.152422	5.38503	7.24e-08	4.54e-06	1.38279
WBGene00007947	C35A5.3	333.786	0.805191	0.18845	4.2727	1.93e-05	0.0005897	1.26227
WBGene00008114	C46C2.6	44.0087	0.788121	0.229841	3.42899	0.00060583	0.00923249	1.68894
WBGene00019090	F59A7.2	633.136	0.757455	0.139977	5.41129	6.26e-08	4e-06	3.42234
WBGene00021978	Y58A7A.4	166.441	0.754976	0.205896	3.66679	0.00024562	0.00459318	4.78823
WBGene00017467	F14F9.4	1268.82	0.749683	0.112396	6.67002	2.56e-11	3.31e-09	67.7734
WBGene00016048	C24B9.3	4451.63	0.748435	0.116376	6.43116	1.27e-10	1.41e-08	1.25282
WBGene00013233	sdz-33	35.622	0.745586	0.262315	2.84233	0.00447857	0.0414233	1.26231
WBGene00016003	C18H9.5	340.649	0.733898	0.163807	4.48026	7.46e-06	0.00025493	5.06345
WBGene00008709	F11E6.6	339.186	0.713958	0.133995	5.32825	9.92e-08	5.84e-06	1.1255
WBGene00077764	F59C6.16	673.222	0.70215	0.242329	2.89751	0.00376141	0.0363406	13.6095
WBGene00023423	F43C1.7	118.872	0.696042	0.166065	4.19138	2.77e-05	0.00078573	2.71714
WBGene00011926	sptf-2	55.4642	0.685439	0.210275	3.25972	0.00111521	0.0146948	2.43171
WBGene00021654	Y47G7B.2	228.711	0.658941	0.102652	6.4192	1.37e-10	1.51e-08	10.7803
WBGene00014258	ZK1320.9	1688.34	0.656697	0.223449	2.93892	0.00329359	0.0330557	11.8723
WBGene00014955	Y102A5C.6	102.767	0.649569	0.14329	4.53326	5.81e-06	0.00020761	53.8588
WBGene00021979	Y58A7A.5	276.607	0.645353	0.162926	3.96101	7.46e-05	0.00174461	1.03304
WBGene00013514	Y73F4A.1	216.832	0.615088	0.124884	4.92526	8.42e-07	3.73e-05	1.13121
WBGene00006656	twk-1	745.763	0.611496	0.19311	3.16657	0.00154247	0.0187154	3.14949
WBGene00021478	Y39H10A.1	592.091	0.609311	0.131679	4.62725	3.71e-06	0.00013781	1.33559
WBGene00009439	mlcd-1	1694.61	0.608879	0.175771	3.46405	0.0005321	0.00836403	11.7276
WBGene00009750	F46A8.7	65.0939	0.608356	0.187204	3.24971	0.00115525	0.0151022	1.70068
WBGene00050899	T10C6.15	2310.4	0.601139	0.170976	3.51593	0.00043822	0.00728898	1.41128
WBGene00007124	B0250.7	126.641	0.592156	0.15787	3.75091	0.00017619	0.00353451	5.22277
WBGene00008139	C47D12.5	508.691	0.590666	0.0855113	6.90745	4.93e-12	7.23e-10	343.939
WBGene00003658	nhr-68	1075.76	0.585578	0.129608	4.51807	6.24e-06	0.00022069	5.34242
WBGene00017379	F11C7.7	743.519	0.583219	0.102316	5.70019	1.2e-08	9.17e-07	1.57814
WBGene00004986	spp-1	4384.43	0.581174	0.123397	4.70979	2.48e-06	9.75e-05	1.96914
WBGene00044661	fbxa-143	80.5378	0.577018	0.192013	3.00509	0.00265499	0.0279442	3.44597
WBGene00014001	pyk-2	5956.49	0.555592	0.194266	2.85995	0.00423706	0.0399356	28.9048
WBGene00044485	Y54G2A.41	819.566	0.552689	0.159657	3.46173	0.00053671	0.00841943	1.36781
WBGene00015141	ugt-46	5994.27	0.531146	0.0640251	8.29591	1.08e-16	2.66e-14	2.47345
WBGene00001750	gst-2	302.32	0.530878	0.149223	3.55761	0.00037425	0.00645183	1.3274
WBGene00045305	ZC250.4	230.371	0.515907	0.158493	3.25508	0.00113359	0.0149015	8.34183
WBGene00021089	W08E12.8	361.509	0.514977	0.128299	4.01387	5.97e-05	0.00147104	411.516
WBGene00007890	C33A12.19	804.006	0.514724	0.157383	3.27053	0.00107347	0.0142698	20.9937
WBGene00016907	C53H9.2	16668.9	0.510786	0.0819939	6.22956	4.68e-10	4.75e-08	208.124
WBGene00021852	Y54F10AM.8	12128.1	0.50563	0.0758302	6.66792	2.59e-11	3.33e-09	1.5143
WBGene00008130	fbxa-140	129.035	0.494791	0.14365	3.44442	0.00057228	0.00883505	3.31722
WBGene00015172	B0410.3	1219.04	0.494038	0.162209	3.04569	0.00232149	0.0254165	26.7698
WBGene00013146	Y53C12B.7	747.724	0.493568	0.101633	4.85636	1.2e-06	5.06e-05	48.0796
WBGene00012339	W07G4.5	5740.25	0.49121	0.100099	4.90723	9.24e-07	4.03e-05	8.51089
WBGene00013244	Y56A3A.33	1598.09	0.489414	0.126651	3.86427	0.00011142	0.00241361	34.6136
WBGene00019801	aak-1	1999.42	0.477776	0.0911781	5.24003	1.61e-07	8.8e-06	209.28
WBGene00007131	pals-26	221.504	0.473958	0.107738	4.39917	1.09e-05	0.00035684	5.21622
WBGene00012279	W05B10.4	521.952	0.470467	0.126426	3.72128	0.00019821	0.00388218	1.79721
WBGene00002212	kin-31	93.4671	0.467839	0.135403	3.45517	0.00054995	0.00857441	4.79145
WBGene00009453	F36A2.3	4263.6	0.463475	0.157189	2.94852	0.00319296	0.0321264	10.3118
WBGene00006915	vha-6	30735.9	0.442923	0.0806688	5.49064	4e-08	2.68e-06	1.88309
WBGene00017074	D2096.7	1041.93	0.44238	0.107883	4.10057	4.12e-05	0.00109309	37.7148
WBGene00018696	pho-6	1367.34	0.438229	0.0749715	5.84527	5.06e-09	4.27e-07	1.62622
WBGene00003562	ncr-2	486.99	0.437394	0.151712	2.88306	0.00393827	0.0376318	40.126
WBGene00015313	hpo-32	138.619	0.437026	0.113479	3.85117	0.00011756	0.00252996	2.16899
WBGene00011662	T09F3.2	5662.77	0.435778	0.108223	4.02668	5.66e-05	0.00141685	71.9569
WBGene00022798	fahd-1	2331.05	0.430669	0.081432	5.28869	1.23e-07	7.08e-06	77.7724
WBGene00000692	col-118	3273.86	0.430525	0.0950088	4.53142	5.86e-06	0.00020864	5.86704
WBGene00004145	pqn-62	11102	0.427934	0.0873038	4.90166	9.5e-07	4.13e-05	2.04149
WBGene00001239	elo-1	8916.78	0.425617	0.0781918	5.44325	5.23e-08	3.43e-06	140.898
WBGene00044988	W01A8.8	93.4117	0.424549	0.149854	2.83308	0.00461019	0.0423176	12.5444
WBGene00023284	F41B5.1	236.766	0.424427	0.108771	3.90204	9.54e-05	0.00214433	38.9555
WBGene00015733	C13B9.2	175.865	0.422673	0.125692	3.36277	0.00077165	0.0111031	3.51527
WBGene00000114	alh-8	175216	0.42193	0.0855334	4.93294	8.1e-07	3.63e-05	2118.12
WBGene00020036	R12E2.11	1370.48	0.421836	0.10148	4.15686	3.23e-05	0.00089147	25.872
WBGene00019899	R05G6.5	71.0854	0.420212	0.152199	2.76094	0.00576357	0.0491936	5.11568
WBGene00011676	cyp-13A2	212.16	0.416904	0.134613	3.09706	0.00195452	0.0223701	36.5382
WBGene00019830	hrg-1	4464.55	0.413463	0.13815	2.99285	0.00276384	0.0287682	33.6409
WBGene00004342	rfs-1	355.378	0.412774	0.121415	3.39969	0.00067462	0.0100598	2.1571
WBGene00008569	fbxa-101	240.938	0.410818	0.110783	3.7083	0.00020866	0.00402947	5.18947
WBGene00019881	R05D3.8	1431.92	0.409213	0.0877821	4.66169	3.14e-06	0.0001196	13.4177
WBGene00003699	nhr-109	1482.67	0.407726	0.120389	3.38674	0.00070727	0.0104233	2.27227
WBGene00020675	spe-51	116.069	0.404083	0.134652	3.00093	0.00269156	0.0281784	6.17414
WBGene00012142	T28H10.1	686.259	0.404075	0.104241	3.87636	0.00010603	0.00232627	8.57709
WBGene00004143	pqn-59	36063.1	0.401085	0.0828822	4.83921	1.3e-06	5.48e-05	886.999
WBGene00004760	sel-2	9278.58	0.398139	0.0716926	5.55342	2.8e-08	1.95e-06	13.5096
WBGene00003844	odc-1	2231.01	0.392078	0.112695	3.47911	0.00050309	0.0080063	2.64875
WBGene00016705	slcr-46.1	992.534	0.389458	0.0743883	5.23548	1.65e-07	8.99e-06	1.22588
WBGene00002054	ifb-2	67893.1	0.386056	0.0557421	6.92576	4.34e-12	6.41e-10	6.4756
WBGene00001160	efk-1	9688.95	0.384471	0.0978856	3.92776	8.57e-05	0.00195186	483.387
WBGene00010625	K07C5.2	586.633	0.381356	0.122299	3.11822	0.00181946	0.021161	4.54531
WBGene00017466	F14F9.3	239.587	0.380078	0.130161	2.92007	0.00349954	0.0345982	2.2851
WBGene00002010	hsp-6	27537.9	0.379147	0.0795465	4.76635	1.88e-06	7.59e-05	285.691
WBGene00022742	dcaf-13	6231.73	0.37898	0.0718002	5.27825	1.3e-07	7.34e-06	120.54
WBGene00194707	C53A5.17	1326.95	0.378645	0.083079	4.55765	5.17e-06	0.00018693	18.0033
WBGene00010450	metl-18	2054.98	0.376964	0.105408	3.57623	0.00034859	0.00610484	133.351
WBGene00013104	Y51H4A.8	1997.98	0.374762	0.0727009	5.15484	2.54e-07	1.32e-05	1.04382
WBGene00011823	T18D3.6	770.829	0.37474	0.107502	3.4859	0.00049049	0.00789236	150.86
WBGene00021497	Y40C5A.4	1716.23	0.372362	0.069012	5.39561	6.83e-08	4.33e-06	24.0849
WBGene00001817	haf-7	1236.23	0.371867	0.0734205	5.06489	4.09e-07	1.98e-05	1.9676
WBGene00044236	C17E4.11	388.618	0.370895	0.13201	2.8096	0.00496026	0.0444223	31.9978
WBGene00013925	coa-7	830.023	0.36946	0.10683	3.45839	0.00054341	0.00849236	25.0408
WBGene00010454	K01B6.3	551.282	0.368429	0.119908	3.07261	0.00212199	0.0237451	3.25239
WBGene00000800	cars-1	9237.06	0.368082	0.0843503	4.36372	1.28e-05	0.00041171	65.0866
WBGene00008298	C54D10.3	5782.58	0.36753	0.0712104	5.16117	2.45e-07	1.29e-05	3.10068
WBGene00010174	F56H9.2	24269.2	0.367351	0.092536	3.96982	7.19e-05	0.0016909	151.587
WBGene00018384	F43C11.7	7417.12	0.367289	0.120421	3.05003	0.00228815	0.0251955	1.10934
WBGene00011429	T04C12.7	365.284	0.365969	0.130068	2.81368	0.00489786	0.0441119	1.65251
WBGene00014165	puf-12	23835.7	0.362017	0.0714453	5.06705	4.04e-07	1.98e-05	323.58
WBGene00021977	Y58A7A.3	1045.7	0.361813	0.111432	3.24695	0.00116648	0.0152249	16.9555
WBGene00011124	sdz-27	110.394	0.36105	0.128924	2.80049	0.0051025	0.0451826	441.698
WBGene00009711	F44G4.1	12380.3	0.358817	0.0695513	5.15903	2.48e-07	1.3e-05	179.019
WBGene00022228	Y73B6A.1	126.763	0.357882	0.128251	2.79049	0.00526286	0.0462316	10.0966
WBGene00008996	glb-14	414.547	0.357783	0.123968	2.88611	0.00390042	0.0373781	1.21346
WBGene00000107	alh-1	15328.4	0.355778	0.060231	5.9069	3.49e-09	3.05e-07	81.173
WBGene00010250	F58D12.3	483.853	0.353807	0.0853962	4.14312	3.43e-05	0.00094348	1.64112
WBGene00003941	pbo-1	3198.61	0.351855	0.0629903	5.58586	2.33e-08	1.64e-06	2.29669
WBGene00008341	ttr-44	5496.24	0.35141	0.100671	3.49067	0.00048181	0.00780991	3.39886
WBGene00185002	K11H3.8	153.185	0.350771	0.107481	3.26357	0.00110019	0.01452	1.01488
WBGene00002153	iars-2	1879.7	0.350725	0.0715904	4.89905	9.63e-07	4.16e-05	7.46436
WBGene00010562	cdc-48.3	1753.71	0.345839	0.105258	3.28562	0.00101758	0.013703	21.93
WBGene00012107	T27F6.8	883.443	0.345757	0.093888	3.68266	0.00023082	0.00438574	1.96524
WBGene00001685	gpd-3	48955.2	0.345211	0.0801799	4.30545	1.67e-05	0.00051841	230.355
WBGene00020695	T22F3.2	4926.41	0.343597	0.0915248	3.75414	0.00017394	0.00349359	102.228
WBGene00007586	ril-2	24459.5	0.343269	0.0701288	4.89483	9.84e-07	4.24e-05	98.8299
WBGene00044762	ZK688.11	3262.47	0.342142	0.11005	3.10897	0.00187739	0.0216908	103.593
WBGene00006739	ulp-4	15067	0.342105	0.113327	3.01874	0.00253829	0.0271785	86.2115
WBGene00021882	nprt-1	1866.34	0.341093	0.0814823	4.18609	2.84e-05	0.00080151	6.41432
WBGene00007628	C16C10.8	4748.11	0.340374	0.072585	4.68932	2.74e-06	0.00010649	212.388
WBGene00016408	prmt-5	1921.57	0.338414	0.0706849	4.78764	1.69e-06	6.91e-05	19.7238
WBGene00012605	Y38F1A.1	166.398	0.337835	0.109527	3.08449	0.00203904	0.023129	1.84058
WBGene00018117	nlp-47	2402.96	0.336348	0.101676	3.30803	0.00093955	0.0129075	14.4076
WBGene00010780	K11H3.3	4131.24	0.335117	0.118312	2.83249	0.00461877	0.0423526	25.9345
WBGene00001398	fat-6	27736.5	0.334393	0.079606	4.2006	2.66e-05	0.00076094	34.9047
WBGene00006621	try-3	262.392	0.334355	0.111418	3.0009	0.00269185	0.0281784	7.75578
WBGene00019004	xpg-1	1641.96	0.334229	0.104838	3.18806	0.00143229	0.0176738	27.7448
WBGene00017928	tut-1	3486.13	0.333958	0.0960874	3.47556	0.00050978	0.00808904	24.1228
WBGene00014123	elpc-3	4038.13	0.33271	0.0987831	3.36808	0.00075693	0.0109618	74.3688
WBGene00015487	mrps-17	2515.75	0.332233	0.0771234	4.30781	1.65e-05	0.0005139	51.8506
WBGene00021316	Y32H12A.8	12259.8	0.332138	0.116561	2.84949	0.00437899	0.0408986	16.929
WBGene00020088	R119.2	900.933	0.3316	0.0925092	3.58451	0.00033771	0.00596756	9.99141
WBGene00019117	nhr-144	974.247	0.331105	0.0847007	3.90912	9.26e-05	0.00209153	4.556
WBGene00044078	tag-243	3982.15	0.330064	0.104467	3.15951	0.00158037	0.0190248	5.66403
WBGene00012037	T26E3.4	3309.48	0.330033	0.0863378	3.82259	0.00013206	0.00278064	127.902
WBGene00012316	ctps-1	4358.15	0.329323	0.0855869	3.84782	0.00011917	0.00255479	18.0406
WBGene00007108	gspd-1	2106.3	0.325556	0.117929	2.7606	0.00576947	0.0491936	8.08961
WBGene00016411	C34E10.10	510.462	0.323794	0.0888229	3.64538	0.00026699	0.00489884	10.7592
WBGene00008002	nlp-48	146.278	0.323391	0.110985	2.91382	0.00357037	0.0351724	1.43119
WBGene00003659	nhr-69	2031.05	0.323086	0.100284	3.2217	0.00127431	0.0162104	3.90856
WBGene00017297	F09E10.7	886.645	0.322773	0.0785971	4.10668	4.01e-05	0.00107146	26.0838
WBGene00018932	mrpl-2	1389.09	0.322304	0.0756789	4.25884	2.05e-05	0.00062174	14.4315
WBGene00011311	T01B7.5	5652.08	0.321994	0.0718415	4.482	7.39e-06	0.00025353	154.23
WBGene00021899	Y54H5A.1	5905.46	0.321579	0.0734617	4.37751	1.2e-05	0.00038941	157.401
WBGene00008857	timm-23	15073.1	0.320791	0.0789211	4.06471	4.81e-05	0.00123786	335.417
WBGene00010141	F56A8.5	1572.82	0.320322	0.103097	3.10699	0.00189	0.0218128	53.9787
WBGene00008344	C56A3.5	1480.61	0.319705	0.0826736	3.86708	0.00011015	0.00239231	29.7676
WBGene00013129	Y52B11A.10	6831.52	0.31959	0.0854032	3.74213	0.00018247	0.00362841	96.2763
WBGene00010503	K02C4.5	2433.8	0.316727	0.0816407	3.87952	0.00010466	0.00230338	10.4438
WBGene00002005	hsp-1	28088.7	0.316589	0.0866861	3.65214	0.00026007	0.00480371	931.772
WBGene00021715	Y49F6B.2	891.421	0.316126	0.0709847	4.45344	8.45e-06	0.00028543	48.9479
WBGene00000379	cct-4	12634.6	0.315469	0.0633054	4.9833	6.25e-07	2.89e-05	242.947
WBGene00015025	mrpl-9	2520.16	0.314655	0.0840957	3.74163	0.00018283	0.00362841	71.5417
WBGene00010945	chil-13	1950.58	0.311613	0.0711906	4.37716	1.2e-05	0.00038941	1.14863
WBGene00015989	C18H2.2	420.929	0.311207	0.0941246	3.30633	0.00094527	0.0129569	1.49761
WBGene00017347	F10E7.5	6534.68	0.310807	0.067483	4.60571	4.11e-06	0.00015185	323.589
WBGene00020389	T10B5.3	7887.75	0.310412	0.0790224	3.92815	8.56e-05	0.00195143	326.376
WBGene00015809	znf-622	24391.8	0.307746	0.0837021	3.67668	0.00023629	0.00447441	643.144
WBGene00020703	T22F7.4	1152.23	0.306779	0.111155	2.75991	0.00578168	0.0492723	1.871
WBGene00022781	pmt-1	51520.8	0.306066	0.0992207	3.0847	0.00203758	0.0231289	117.138
WBGene00009450	ugt-58	3194.01	0.305767	0.0527154	5.80034	6.62e-09	5.45e-07	1.69296
WBGene00015565	C07D8.6	5282.37	0.305144	0.110512	2.76118	0.00575934	0.0491832	44.5191
WBGene00015191	B0432.10	247.912	0.305045	0.101627	3.0016	0.00268562	0.0281488	23.7373
WBGene00001863	him-4	22023.4	0.304311	0.0996885	3.05262	0.00226854	0.0250129	1.27479
WBGene00018045	F35D11.4	183.145	0.303547	0.107734	2.81757	0.00483891	0.0437378	13.6713
WBGene00019290	K02A2.5	520.262	0.302856	0.105007	2.88415	0.00392469	0.0375238	4.67367
WBGene00022852	ZK1127.5	1278.5	0.302624	0.0844745	3.58243	0.00034041	0.00599346	38.677
WBGene00009635	F42F12.3	1107	0.302034	0.091506	3.3007	0.00096445	0.0131156	11.4037
WBGene00020296	rrp-8	2380.76	0.30068	0.100207	3.00058	0.00269466	0.0281888	115.653
WBGene00015130	vps-33.1	1626.58	0.300473	0.0833688	3.60414	0.00031319	0.00561562	9.4586
WBGene00019779	endu-2	14922.6	0.300292	0.089497	3.35533	0.00079271	0.0113195	2.30676
WBGene00022516	mtx-2	2523.65	0.300245	0.0740928	4.05228	5.07e-05	0.00129542	71.3252
WBGene00009452	F36A2.2	4932.99	0.300214	0.0837507	3.58462	0.00033758	0.00596756	116.836
WBGene00008455	E02H1.1	4170.1	0.300138	0.0704414	4.26082	2.04e-05	0.0006185	109.429
WBGene00022491	Y119D3B.14	885.437	0.299972	0.0995058	3.01461	0.00257306	0.0274559	7.1493
WBGene00019757	memb-2	757.864	0.298737	0.0713282	4.1882	2.81e-05	0.00079546	10.8012
WBGene00017272	F08F8.7	4959.95	0.29858	0.0846216	3.52841	0.00041806	0.00702421	103.392
WBGene00000796	crn-3	5673.56	0.297029	0.0919127	3.23165	0.00123079	0.0158518	31.2133
WBGene00011538	T06E6.1	3266.22	0.296961	0.0833033	3.56482	0.00036411	0.00632313	93.137
WBGene00004405	rop-1	4022.38	0.296938	0.0669484	4.43533	9.19e-06	0.00030799	24.2554
WBGene00018232	F40E3.5	6922.48	0.296727	0.107177	2.76857	0.00563032	0.0485793	4.19913
WBGene00012059	T26G10.1	2819.64	0.296456	0.0657961	4.50568	6.62e-06	0.000231	66.5859
WBGene00011276	aakg-5	2625.94	0.295955	0.0697982	4.24016	2.23e-05	0.0006613	106.093
WBGene00003745	nlp-7	1463.58	0.293754	0.0809864	3.6272	0.00028651	0.00519933	1.83373
WBGene00022252	Y73B6BL.31	1048.72	0.293359	0.0818084	3.58592	0.00033589	0.00596457	2.06895
WBGene00008522	nlp-59	1234.16	0.292906	0.0952418	3.07539	0.00210226	0.0235908	1.06323
WBGene00044643	H17B01.5	736.113	0.291794	0.098752	2.95481	0.00312857	0.0316491	7.1893
WBGene00004993	spp-8	39186.5	0.29153	0.090851	3.20888	0.00133254	0.0167072	2.29258
WBGene00012666	Y39B6A.3	1517.72	0.291402	0.10259	2.84045	0.004505	0.0416059	26.3657
WBGene00017997	mrpl-1	3064.74	0.291053	0.0798283	3.64599	0.00026637	0.00489278	25.0799
WBGene00018763	F53F10.1	2230.66	0.290735	0.0737366	3.94288	8.05e-05	0.00185313	2.96161
WBGene00017777	F25B5.6	3304.64	0.290432	0.0924906	3.14012	0.00168879	0.0200639	71.9511
WBGene00010309	rpn-6.2	218.454	0.290009	0.0993648	2.91863	0.00351573	0.0347168	19.0113
WBGene00016073	C24H12.4	12397.3	0.289125	0.0706298	4.09353	4.25e-05	0.00111964	251.553
WBGene00018750	F53C3.6	1033.98	0.288091	0.079589	3.61974	0.0002949	0.00532824	19.3861
WBGene00008309	nhr-170	475.828	0.287906	0.0891393	3.22984	0.00123858	0.0159026	5.98488
WBGene00009796	F46G10.1	3950.23	0.287784	0.0877107	3.28105	0.0010342	0.013881	1.68619
WBGene00009736	ciao-2B	568.366	0.28696	0.0746462	3.84427	0.00012091	0.00257537	12.2578
WBGene00010042	bcs-1	415.384	0.286605	0.0858248	3.33942	0.00083953	0.0118552	4.20621
WBGene00007576	dph-1	2952.52	0.286122	0.100476	2.84768	0.00440395	0.0410158	82.2098
WBGene00009993	F53F4.11	14742.8	0.285895	0.0858918	3.32855	0.00087299	0.0122337	389.801
WBGene00017075	nap-1	33646.7	0.285771	0.0740148	3.861	0.00011293	0.00244304	920.22
WBGene00019448	frpr-13	616.021	0.285242	0.0612786	4.65483	3.24e-06	0.0001228	4.38428
WBGene00011232	pck-2	58948	0.284958	0.0842093	3.38392	0.00071458	0.010503	595.491
WBGene00009096	fipr-1	1895.02	0.28471	0.10069	2.8276	0.00468987	0.0428437	1.02619
WBGene00004358	rhr-1	5003.81	0.284194	0.074473	3.81607	0.00013559	0.00283702	50.2963
WBGene00021843	Y54E10BR.4	18131.4	0.283452	0.0753757	3.76052	0.00016956	0.00341384	467.565
WBGene00013111	sta-1	7418.01	0.282578	0.0629237	4.49081	7.1e-06	0.00024515	33.5695
WBGene00020112	pfd-5	3103.28	0.282121	0.0722843	3.90294	9.5e-05	0.00214278	159.64
WBGene00001598	glh-1	2404.65	0.28198	0.064742	4.35545	1.33e-05	0.00042428	1.47444
WBGene00011042	R05H10.1	1313.37	0.28153	0.0703269	4.00316	6.25e-05	0.00152346	2.71193
WBGene00011897	scpl-4	5076.38	0.281283	0.0540648	5.2027	1.96e-07	1.05e-05	72.1226
WBGene00015208	B0495.9	1663.69	0.280795	0.07719	3.63771	0.00027507	0.00501923	29.3516
WBGene00014006	srlf-30	7148.81	0.280466	0.101593	2.76069	0.00576787	0.0491936	2.11325
WBGene00022045	mrpl-55	2621.13	0.279441	0.0926088	3.01744	0.00254923	0.0272544	87.7776
WBGene00018955	F56C11.3	315.692	0.279226	0.0996711	2.80147	0.00508704	0.0450764	11.0026
WBGene00001453	flp-10	1352.62	0.279213	0.0750205	3.72182	0.00019779	0.00387846	34.0862
WBGene00008454	E02A10.4	1251.7	0.279133	0.069439	4.01983	5.82e-05	0.00144728	1.93094
WBGene00022269	aatf-1	1637.51	0.279038	0.0801504	3.48143	0.00049875	0.00796742	24.0087
WBGene00003627	nhr-34	5206.25	0.278992	0.0675394	4.13081	3.61e-05	0.00098887	21.7011
WBGene00008923	F17C11.12	543.784	0.278896	0.0971813	2.86985	0.00410661	0.03906	16.4261
WBGene00011021	R05A10.4	858.037	0.275784	0.0668401	4.12603	3.69e-05	0.001003	1.70126
WBGene00017274	F08F8.9	8058.1	0.275506	0.0722441	3.81354	0.00013699	0.00285901	50.7588
WBGene00016119	C25H3.10	2434.18	0.274321	0.0773693	3.5456	0.00039172	0.00666278	6.83297
WBGene00002250	lap-2	7562.34	0.272855	0.0853081	3.19847	0.0013816	0.0171921	46.7736
WBGene00021886	Y54G2A.21	562.23	0.272846	0.0796957	3.42359	0.00061799	0.00940045	4.12767
WBGene00018610	F48E8.3	8497.01	0.272515	0.072148	3.77717	0.00015862	0.00323998	85.593
WBGene00008766	F13G3.6	1142.47	0.272434	0.0809847	3.36402	0.00076817	0.0110839	34.8784
WBGene00010304	clpf-1	591.848	0.272121	0.0779632	3.49037	0.00048235	0.00781106	8.14468
WBGene00016721	C46G7.1	5672.51	0.272032	0.0841437	3.23295	0.00122519	0.0157919	1.13142
WBGene00004038	plc-3	3006.88	0.270764	0.0705844	3.83604	0.00012504	0.002653	1.79259
WBGene00018208	F39G3.3	1744.86	0.270671	0.0849659	3.18564	0.00144435	0.0177593	22.0989
WBGene00007023	mdt-27	2328.95	0.270431	0.0896285	3.01724	0.00255088	0.0272544	27.9669
WBGene00020658	argn-1	6000.09	0.270418	0.0854191	3.16577	0.00154671	0.0187257	6.18273
WBGene00022268	Y73E7A.1	3015.11	0.270156	0.0736668	3.66726	0.00024516	0.00459318	93.1383
WBGene00017741	F23C8.13	1083.5	0.270113	0.0907079	2.97784	0.00290292	0.0298963	1.32954
WBGene00001454	flp-11	7319.77	0.269927	0.0633059	4.26384	2.01e-05	0.00061132	351.919
WBGene00015307	C01G5.5	381.005	0.268298	0.0794284	3.37787	0.00073051	0.0106735	13.224
WBGene00000081	ads-1	14784.5	0.267699	0.0918166	2.91558	0.00355024	0.0350158	2.87681
WBGene00019460	idi-1	648.926	0.267573	0.0819572	3.26479	0.00109546	0.0144692	21.6807
WBGene00017023	D1022.4	1960.54	0.267492	0.0924946	2.89198	0.00382828	0.0368575	5.79388
WBGene00010055	dhgd-1	1685.76	0.26709	0.0947117	2.82003	0.00480185	0.0435934	30.89
WBGene00020557	aprt-1	2322.68	0.266557	0.0660322	4.03678	5.42e-05	0.00136891	65.3221
WBGene00014025	asna-1	6583.27	0.266389	0.0696229	3.82618	0.00013015	0.00275091	187.732
WBGene00007202	B0564.2	278.611	0.265307	0.0946444	2.8032	0.00505982	0.0449049	13.125
WBGene00003834	nxf-1	15415.2	0.265264	0.0472891	5.60941	2.03e-08	1.46e-06	174.084
WBGene00001811	haf-1	461.769	0.264921	0.0828851	3.19625	0.00139227	0.0172859	1.78309
WBGene00016508	C37H5.5	3345.77	0.264825	0.0538492	4.91791	8.75e-07	3.86e-05	128.327
WBGene00012695	Y39B6A.37	1366.8	0.264089	0.0838499	3.14954	0.00163526	0.0195971	19.4816
WBGene00012030	T25G3.3	13950.1	0.262938	0.0775144	3.39211	0.00069356	0.0102578	293.72
WBGene00007898	C33D9.3	558.129	0.262724	0.0948855	2.76886	0.00562533	0.0485651	4.07965
WBGene00013983	ZK512.2	3314.16	0.261593	0.0792062	3.30268	0.00095765	0.0130338	117.474
WBGene00016610	paqr-1	11401.5	0.261385	0.0749961	3.48532	0.00049156	0.00789236	60.6857
WBGene00017044	mrpl-18	855.717	0.259202	0.0716806	3.61607	0.00029911	0.00539252	32.5423
WBGene00016566	eri-7	1094.79	0.258897	0.0762909	3.39355	0.00068994	0.0102316	6.92586
WBGene00003680	nhr-90	1553.81	0.258133	0.0849378	3.03908	0.00237301	0.0258207	2.58744
WBGene00001794	gta-1	14899.2	0.257462	0.0340781	7.55507	4.19e-14	7.96e-12	223.721
WBGene00008413	D2030.3	1334.42	0.257339	0.0661808	3.88841	0.0001009	0.00223549	30.4845
WBGene00014256	ZK1320.7	666.173	0.256685	0.0801069	3.20428	0.00135399	0.0169376	10.9462
WBGene00010967	nduo-5	23020.7	0.25611	0.0708482	3.61492	0.00030044	0.00541059	289.687
WBGene00015346	C02F5.3	9778.49	0.253891	0.0712671	3.56253	0.0003673	0.00635856	174.132
WBGene00015101	rpia-1	3224.34	0.253882	0.0605429	4.19343	2.75e-05	0.00078135	43.9648
WBGene00000006	aat-5	6369.23	0.253608	0.0513204	4.94167	7.75e-07	3.5e-05	4.18812
WBGene00000378	cct-2	11616.5	0.25249	0.0598797	4.21662	2.48e-05	0.00071628	199.116
WBGene00020601	T20B12.3	1098.78	0.252204	0.0669263	3.76839	0.00016431	0.00332428	42.8922
WBGene00013550	gex-4	1914.23	0.25192	0.0731013	3.44618	0.00056857	0.00878606	45.6546
WBGene00014095	gdh-1	206946	0.25178	0.0723394	3.48053	0.00050041	0.00798636	1668.94
WBGene00007617	rrbs-1	10711.8	0.251233	0.0736448	3.41142	0.00064625	0.00972316	334.663
WBGene00003741	nlp-3	3737.17	0.25083	0.0719073	3.48825	0.0004862	0.00785801	102.684
WBGene00016114	flp-27	2874.85	0.25061	0.0634537	3.9495	7.83e-05	0.00181273	6.25719
WBGene00016561	eri-6	1295.33	0.250086	0.0755787	3.30895	0.00093648	0.0128834	12.0753
WBGene00007058	dmd-6	8812.59	0.249631	0.0830779	3.00479	0.00265765	0.0279442	26.5293
WBGene00017996	F33D4.4	2330.88	0.24916	0.0491912	5.06514	4.08e-07	1.98e-05	44.8763
WBGene00013688	riok-2	9241.53	0.248791	0.0857792	2.90037	0.00372727	0.0361152	149.28
WBGene00017158	hpo-10	5681.45	0.248394	0.0416289	5.96687	2.42e-09	2.21e-07	44.4576
WBGene00003583	ndx-6	738.857	0.2483	0.0763664	3.25143	0.00114827	0.0150466	14.9622
WBGene00016960	vps-33.2	448.072	0.248249	0.0792938	3.13075	0.00174361	0.020524	6.23688
WBGene00012387	Y6B3B.1	434.229	0.247647	0.0765379	3.23561	0.00121384	0.01567	32.6167
WBGene00016166	C27F2.4	4458.14	0.246568	0.0881031	2.79863	0.00513197	0.0453224	99.6354
WBGene00021544	Y43B11AR.3	1251.71	0.24651	0.0679208	3.62938	0.0002841	0.00516124	59.0181
WBGene00003603	nhr-4	3743.02	0.246361	0.0761401	3.23563	0.00121374	0.01567	49.0957
WBGene00019682	K12H4.7	12479.8	0.245786	0.0624858	3.93347	8.37e-05	0.00191394	1.21797
WBGene00006660	twk-5	1785.64	0.245568	0.0813883	3.01724	0.00255084	0.0272544	40.8854
WBGene00022021	Y61A9LA.10	5599.1	0.24553	0.0661218	3.7133	0.00020457	0.00396911	28.0263
WBGene00013717	madf-10	374.836	0.245423	0.0793771	3.09185	0.0019891	0.0226407	5.45406
WBGene00019831	R02F2.1	48065	0.245375	0.0686487	3.57435	0.0003511	0.00614238	552.325
WBGene00020363	fbxa-3	356.34	0.245348	0.0849631	2.88769	0.00388076	0.0372328	24.3394
WBGene00001446	flp-3	4330.57	0.243718	0.0842189	2.89386	0.00380541	0.03668	2.76611
WBGene00015245	B0524.6	897.824	0.243585	0.0751509	3.24128	0.00118996	0.0154133	12.168
WBGene00015461	krr-1	1142.24	0.243436	0.0666412	3.65294	0.00025926	0.00479593	37.9814
WBGene00009734	F45G2.8	478.703	0.243415	0.0762131	3.19387	0.00140379	0.0173898	21.8357
WBGene00018934	F56B3.11	2340.93	0.243302	0.080194	3.03392	0.00241401	0.0261517	91.9821
WBGene00000381	cct-6	6536.29	0.242807	0.059085	4.10946	3.97e-05	0.00106207	163.755
WBGene00004758	sek-1	9267.23	0.242056	0.0756746	3.19864	0.00138079	0.0171921	83.4119
WBGene00019457	vms-1	2820.54	0.24186	0.0491077	4.92509	8.43e-07	3.73e-05	15.8284
WBGene00000915	hsp-90	54555.9	0.241482	0.0567204	4.25741	2.07e-05	0.00062344	1119.61
WBGene00020164	T02G5.4	542.972	0.241298	0.0734179	3.28664	0.00101392	0.0136759	2.64495
WBGene00021637	Y47G6A.7	2355.81	0.240823	0.0598749	4.0221	5.77e-05	0.00143556	2.89839
WBGene00020090	R119.5	2117.69	0.24003	0.0777076	3.08889	0.00200906	0.0228522	72.6384
WBGene00044006	nlp-82	710.779	0.239979	0.0766678	3.13011	0.0017474	0.020554	5.4179
WBGene00003821	nst-1	19839.9	0.239769	0.0710698	3.37371	0.00074163	0.0107958	304.748
WBGene00019608	ani-2	516.532	0.239374	0.0757694	3.15925	0.00158176	0.0190248	2.17716
WBGene00011143	rpap-2	737.845	0.238385	0.0748251	3.1859	0.00144307	0.0177593	5.9295
WBGene00010435	pwp-1	8794.53	0.238154	0.0800166	2.9763	0.00291745	0.0300086	169.168
WBGene00010049	F54D5.3	16388.4	0.23782	0.0719739	3.30425	0.00095229	0.0129856	3.73421
WBGene00016249	mrpl-32	888.192	0.237442	0.0762016	3.11597	0.00183339	0.0212781	49.1567
WBGene00012443	Y15E3A.4	17885.4	0.236987	0.0585041	4.05077	5.11e-05	0.00130182	13.6727
WBGene00011291	R102.4	1693.95	0.235514	0.0705334	3.33904	0.00084069	0.0118614	15.7684
WBGene00004879	smg-1	14965.8	0.235352	0.0836635	2.81308	0.00490695	0.0441119	15.8244
WBGene00017159	F01F1.2	832.887	0.235068	0.0764044	3.07662	0.0020936	0.0235388	42.7345
WBGene00016653	ssb-1	3953.43	0.234983	0.0796532	2.95007	0.00317704	0.0320024	54.4298
WBGene00009886	F49E2.2	4914.89	0.234189	0.0591832	3.95702	7.59e-05	0.00176649	13.9215
WBGene00015232	B0511.6	43626.5	0.23297	0.0680879	3.42161	0.00062253	0.00944677	851.355
WBGene00009145	F26A3.7	446.474	0.232808	0.072733	3.20086	0.00137018	0.0170885	10.7195
WBGene00018305	exos-8	1104.5	0.232378	0.0771305	3.01279	0.0025886	0.027533	45.5625
WBGene00003719	nhr-129	625.509	0.231187	0.0808366	2.85993	0.00423728	0.0399356	13.8795
WBGene00015524	C06E1.9	1932.07	0.229206	0.0820688	2.79285	0.00522455	0.0459927	11.5461
WBGene00017369	F10G7.5	6758.7	0.228502	0.0687548	3.32343	0.00088917	0.0123974	21.1919
WBGene00007614	gnrr-2	1678.56	0.228165	0.0555962	4.10397	4.06e-05	0.00107887	1.01268
WBGene00014233	ZK1128.7	3266.23	0.228155	0.0777251	2.93542	0.00333102	0.03329	20.7575
WBGene00000214	asp-1	211806	0.227973	0.0635461	3.58752	0.00033384	0.00594094	34.1918
WBGene00016613	best-9	734.973	0.227797	0.0632018	3.60428	0.00031302	0.00561562	7.10199
WBGene00002850	let-716	6698.64	0.227402	0.0685998	3.31491	0.00091671	0.0126641	28.4452
WBGene00007980	tif-1A	19080.2	0.227129	0.0652261	3.48217	0.00049736	0.00795298	166.628
WBGene00021749	Y50D4C.5	933.149	0.226926	0.082337	2.75607	0.00585011	0.0496001	6.38556
WBGene00013718	pdpr-1	7344.65	0.226877	0.0807761	2.80871	0.00497404	0.0444462	17.4582
WBGene00003756	nlp-18	6388.23	0.226432	0.0474781	4.76919	1.85e-06	7.5e-05	16.5666
WBGene00015802	kynu-1	2180.8	0.226119	0.0632807	3.57328	0.00035254	0.00615465	1.3036
WBGene00015811	C16A3.6	30034.3	0.225792	0.0720711	3.1329	0.00173087	0.0204176	904.516
WBGene00007627	ccdc-55	2231.34	0.224648	0.0790477	2.84193	0.00448418	0.0414368	26.9817
WBGene00008582	F08G5.3	1502.57	0.223881	0.0542245	4.12878	3.65e-05	0.00099599	3.48189
WBGene00044977	F56C4.4	320.191	0.223833	0.078302	2.85859	0.00425529	0.040037	1.38042
WBGene00011967	pir-1	1292.58	0.223301	0.0737132	3.02932	0.00245102	0.0264513	116.255
WBGene00009266	F30A10.9	9414.58	0.221176	0.0652489	3.38973	0.00069961	0.0103195	429.146
WBGene00008514	mrpl-44	9194.29	0.221085	0.0530302	4.16905	3.06e-05	0.00085511	53.8796
WBGene00003694	nhr-104	837.365	0.220757	0.0661812	3.33565	0.00085101	0.0119662	12.1112
WBGene00000377	cct-1	13501.5	0.220415	0.0566262	3.89246	9.92e-05	0.00220737	186.229
WBGene00017166	aldo-2	104791	0.220137	0.0764203	2.88061	0.00396905	0.0378604	587.671
WBGene00002191	kin-3	24106.9	0.220127	0.055135	3.9925	6.54e-05	0.0015773	399.897
WBGene00001028	dnj-10	1771.02	0.219389	0.0552265	3.97253	7.11e-05	0.0016789	18.9961
WBGene00018890	F55F8.2	3224.38	0.218431	0.0763703	2.86016	0.00423432	0.0399356	47.1943
WBGene00004704	rsp-7	3282.32	0.216907	0.0605203	3.58405	0.00033831	0.00596914	92.3077
WBGene00006663	twk-8	4285.71	0.215858	0.054205	3.98225	6.83e-05	0.00162558	2.53076
WBGene00022277	homt-1	864.886	0.21482	0.0723878	2.96762	0.00300112	0.0306975	23.5377
WBGene00001030	dnj-12	12611.7	0.213887	0.0358458	5.96687	2.42e-09	2.21e-07	148.485
WBGene00022457	Y110A7A.7	453.811	0.213496	0.0711559	3.0004	0.00269624	0.0281888	10.5922
WBGene00022278	rcor-1	1611.55	0.212562	0.0755842	2.81225	0.00491957	0.0442013	11.6324
WBGene00019664	K11H12.8	2892.05	0.211219	0.0575159	3.67235	0.00024033	0.00452494	55.8796
WBGene00004186	prpf-4	4468.21	0.210879	0.0369159	5.71241	1.11e-08	8.66e-07	25.9062
WBGene00019160	nlp-49	19575.4	0.210726	0.0762732	2.76278	0.0057312	0.0491162	51.4117
WBGene00007235	ahsa-1	4522.44	0.210505	0.0707658	2.97467	0.00293303	0.0300754	154.332
WBGene00003597	nhl-1	5270.58	0.210131	0.0643066	3.26765	0.00108446	0.0143582	3.42481
WBGene00004010	pha-1	1190.17	0.209384	0.0695263	3.01158	0.00259894	0.0275727	6.03236
WBGene00044326	tag-322	946.598	0.208449	0.0590132	3.53225	0.00041204	0.0069585	21.1639
WBGene00003749	nlp-11	2285.57	0.207362	0.0722623	2.86957	0.00411028	0.0390725	3.60462
WBGene00001338	ears-2	1178.66	0.207094	0.067587	3.06411	0.0021832	0.0242969	8.82047
WBGene00017621	txt-17	4187.38	0.205934	0.0690772	2.98121	0.00287109	0.0296238	10.4574
WBGene00011237	gkow-1	1253.08	0.204576	0.0690225	2.9639	0.00303762	0.030937	13.1532
WBGene00004194	prx-5	1067.71	0.204334	0.061638	3.31506	0.00091622	0.0126641	1.31436
WBGene00006968	yars-2	1793.58	0.203857	0.0616835	3.30489	0.00095015	0.0129851	26.0815
WBGene00020500	T14B4.3	671.51	0.20374	0.0715413	2.84787	0.00440127	0.0410141	9.48547
WBGene00019429	uad-2	658.236	0.203717	0.0623423	3.26771	0.0010842	0.0143582	5.80351
WBGene00010963	nduo-4	15558.2	0.203511	0.052858	3.85015	0.00011804	0.00253714	393.612
WBGene00003596	ngp-1	36729.3	0.203315	0.0714767	2.84449	0.00444819	0.0412654	525.306
WBGene00015943	tiar-1	5084.99	0.203159	0.0432612	4.69609	2.65e-06	0.00010351	60.3283
WBGene00021073	nsun-1	4089.44	0.202638	0.0587217	3.45083	0.00055887	0.00866852	57.865
WBGene00020796	mrpl-28	1371.81	0.202231	0.0669933	3.01867	0.00253885	0.0271785	20.9515
WBGene00077526	C25A1.16	2819.15	0.201903	0.0509907	3.9596	7.51e-05	0.00175244	449.034
WBGene00007761	rad-54.L2	4477.68	0.20156	0.0546133	3.69068	0.00022366	0.00425956	34.7621
WBGene00022739	toe-1	5965.07	0.201507	0.0605549	3.32768	0.00087573	0.0122617	62.1949
WBGene00012471	Y17G7B.20	22020.5	0.201153	0.0474251	4.24148	2.22e-05	0.00065858	486.819
WBGene00013201	dus-2	1232.61	0.200879	0.0712795	2.81819	0.00482956	0.0437166	33.5083
WBGene00010960	atp-6	33040.9	0.200655	0.066229	3.02971	0.00244792	0.0264445	2671.39
WBGene00005663	sars-1	9403.46	0.200307	0.0620079	3.23035	0.00123638	0.0158947	187.733
WBGene00011586	flp-33	1480.06	0.200072	0.0629893	3.17629	0.00149174	0.0182606	2.01815
WBGene00019840	R02F11.2	2340.23	0.199214	0.0608433	3.27422	0.00105953	0.0141185	150.473
WBGene00017123	maoc-1	1633.09	0.199167	0.0716454	2.7799	0.00543749	0.0474133	2.75563
WBGene00003982	pes-9	6060.64	0.198534	0.0494143	4.01774	5.88e-05	0.00145362	10.7813
WBGene00021205	Y17G9B.8	2042.6	0.198497	0.0458003	4.33396	1.46e-05	0.00046079	11.3615
WBGene00019249	hrpa-2	10865.8	0.198171	0.0564238	3.51219	0.00044443	0.00736259	17.8891
WBGene00003802	npp-16	1526.95	0.196923	0.0664991	2.96128	0.00306362	0.0311443	17.9789
WBGene00016167	vps-22	2935.99	0.196196	0.0669294	2.93139	0.00337452	0.0336233	50.5052
WBGene00008806	mboa-7	999.46	0.196006	0.05618	3.48889	0.00048503	0.00784681	5.30684
WBGene00020297	nog-1	134491	0.19558	0.0681164	2.87126	0.00408842	0.0389094	1518.26
WBGene00016494	C37A2.8	1302.12	0.195192	0.0580551	3.36218	0.00077331	0.0111096	26.5881
WBGene00020647	pqbp-1.1	1153.94	0.194875	0.0505097	3.85818	0.00011424	0.00246494	28.3153
WBGene00012600	Y38E10A.22	944.552	0.194134	0.0682232	2.84557	0.00443319	0.0411724	19.315
WBGene00008664	nubp-1	2464.53	0.193548	0.0514851	3.75931	0.00017039	0.00342633	77.1402
WBGene00007413	pro-2	3827.88	0.192767	0.0641978	3.00271	0.00267585	0.0280998	56.5432
WBGene00008969	cdc-50.B	1375.4	0.191527	0.0625485	3.06205	0.00219824	0.0244003	2.11766
WBGene00014204	ccdc-47	12579.3	0.189746	0.0518944	3.65639	0.00025579	0.00474593	71.799
WBGene00008860	romo-1	593.724	0.189027	0.0664457	2.84483	0.00444356	0.0412456	29.1165
WBGene00011102	R07E3.1	19018.8	0.188852	0.0621093	3.04064	0.0023608	0.0257278	1.67524
WBGene00007048	nfx-1	3498.09	0.188531	0.0517482	3.64323	0.00026924	0.00493452	60.3059
WBGene00020382	T09B4.8	3092.47	0.188439	0.0659581	2.85695	0.0042773	0.0401527	33.8835
WBGene00017683	rbbp-5	831.488	0.187175	0.067243	2.78356	0.00537664	0.0470314	9.50202
WBGene00020742	T23H2.3	1213.12	0.18661	0.0518369	3.59995	0.00031828	0.00568235	3.6808
WBGene00001320	ent-1	1771.44	0.18531	0.0651604	2.84391	0.00445639	0.0412952	25.5296
WBGene00004926	snt-6	2319.42	0.184766	0.0651303	2.83686	0.00455593	0.0419358	1.63163
WBGene00001501	ftn-2	8924.98	0.1841	0.0441672	4.16824	3.07e-05	0.00085594	34.4244
WBGene00022373	mrpl-15	1736.93	0.184006	0.0611143	3.01085	0.0026052	0.0276208	20.9907
WBGene00007730	C25G4.2	7138.47	0.182676	0.0584406	3.12584	0.00177299	0.0207665	260.454
WBGene00010962	ctc-3	56577.9	0.18207	0.065531	2.77838	0.00546307	0.0474863	3015.46
WBGene00002804	let-630	1572.21	0.181182	0.0519516	3.48752	0.00048752	0.00786406	11.9636
WBGene00008887	tbcd-1	2483.19	0.179198	0.058769	3.0492	0.00229455	0.0252244	4.50537
WBGene00007602	C15C6.3	4250.33	0.178833	0.0528825	3.38171	0.00072037	0.0105599	27.2366
WBGene00011527	cchl-1	2286.89	0.178763	0.0446881	4.00024	6.33e-05	0.00153558	45.9005
WBGene00001602	gln-1	1811.64	0.178539	0.0436229	4.09278	4.26e-05	0.00112149	16.466
WBGene00016014	C23G10.7	1233.83	0.178325	0.0601604	2.96416	0.00303514	0.030937	11.8303
WBGene00016158	ari-1.1	2614.75	0.178144	0.054276	3.28218	0.00103007	0.0138487	60.1328
WBGene00016588	hpo-12	1358.97	0.177989	0.0447381	3.97846	6.94e-05	0.00164465	20.7052
WBGene00001230	eif-3.G	5962.36	0.177439	0.0638429	2.77931	0.00544749	0.0474256	161.971
WBGene00015104	B0280.9	1620.91	0.17696	0.0516548	3.42582	0.00061296	0.00933249	40.9208
WBGene00019433	acdh-3	2057.5	0.176711	0.063901	2.76539	0.00568546	0.0488041	9.61719
WBGene00008832	obr-2	3895.24	0.175297	0.039334	4.45661	8.33e-06	0.00028181	61.8615
WBGene00004303	ran-2	3539.72	0.17471	0.045073	3.87615	0.00010612	0.00232627	13.8982
WBGene00012804	slc-36.1	909.858	0.174612	0.0602374	2.89873	0.00374683	0.036242	7.69428
WBGene00001037	dnj-19	7275.91	0.168962	0.0434422	3.88935	0.00010051	0.00222987	159.879
WBGene00009211	wdr-46	2123.15	0.16884	0.0579689	2.91259	0.00358441	0.0352478	31.4885
WBGene00017775	F25B5.3	7736.9	0.167696	0.0424551	3.94995	7.82e-05	0.00181187	504.499
WBGene00008852	ubql-1	6060.45	0.167251	0.0419453	3.98735	6.68e-05	0.00160263	67.4846
WBGene00015815	C16A11.2	932.811	0.166187	0.054633	3.04188	0.00235105	0.0256492	15.5697
WBGene00011857	coa-4	1771.72	0.16499	0.0493726	3.34174	0.00083256	0.0117768	94.9002
WBGene00003393	mog-5	2682.26	0.163725	0.0562621	2.91005	0.00361371	0.0354306	9.8177
WBGene00010308	F59B2.3	776.006	0.163267	0.0589857	2.76791	0.00564165	0.0485793	24.1259
WBGene00004248	pus-1	1628.08	0.162864	0.049792	3.27089	0.00107211	0.0142632	65.6067
WBGene00000542	clp-1	31873.9	0.162843	0.0576371	2.82531	0.00472343	0.0430704	144.776
WBGene00007107	pfd-4	917.415	0.162392	0.0559702	2.9014	0.003715	0.0360606	56.7545
WBGene00006935	vars-1	2239.74	0.162311	0.0530308	3.06069	0.00220826	0.0244647	8.28846
WBGene00003746	nlp-8	5703.89	0.162274	0.0559	2.90293	0.00369684	0.0359389	3.72427
WBGene00007091	eri-12	13161.5	0.161928	0.0459183	3.52644	0.00042119	0.00706244	255.077
WBGene00012376	nduf-7	8916.16	0.159737	0.0568411	2.81023	0.00495055	0.0443834	110.601
WBGene00012776	Y42A5A.1	3382.86	0.157738	0.0571879	2.75824	0.00581135	0.0493731	10.2519
WBGene00020114	pde-4	17445.2	0.157514	0.0486703	3.23634	0.00121074	0.0156668	33.4245
WBGene00016142	mrps-18C	2197.48	0.157495	0.0483996	3.25406	0.00113768	0.0149312	41.1886
WBGene00020687	ruvb-2	970.083	0.157027	0.0569397	2.75777	0.00581965	0.049402	27.8668
WBGene00010677	gtbp-1	5200.74	0.156859	0.0472555	3.31938	0.00090217	0.012547	129.84
WBGene00012951	Y47H9C.8	933.756	0.156193	0.0555763	2.81043	0.00494761	0.0443834	7.53313
WBGene00003209	mel-26	3090.27	0.154859	0.0489589	3.16304	0.0015613	0.0188747	87.5586
WBGene00017119	timm-17B.1	2743.86	0.1546	0.0505303	3.05955	0.00221672	0.0245069	87.5519
WBGene00020721	T23B12.6	1495.77	0.154263	0.0557314	2.76797	0.00564059	0.0485793	4.14113
WBGene00007587	mma-1	4420.24	0.152838	0.0546871	2.79478	0.00519357	0.0457687	17.6408
WBGene00000923	daf-31	1342.64	0.151239	0.0546337	2.76824	0.00563597	0.0485793	77.7006
WBGene00000380	cct-5	21881.1	0.151095	0.0484509	3.11851	0.00181767	0.0211553	765.097
WBGene00019762	syf-3	2793.37	0.150615	0.0467489	3.22179	0.00127393	0.0162104	16.1273
WBGene00021351	eif-2alpha	4677.64	0.149023	0.047148	3.16075	0.00157363	0.0189822	83.6947
WBGene00016011	C23G10.2	2543.6	0.148509	0.0534303	2.77949	0.00544442	0.0474237	177.242
WBGene00021202	Y17G9B.5	1320.75	0.146902	0.0469133	3.13134	0.00174008	0.020497	23.4097
WBGene00001094	dars-1	6084.7	0.14075	0.0456868	3.08075	0.00206482	0.023358	68.6714
WBGene00018508	F46F11.1	11697.9	0.14054	0.0465459	3.01939	0.00253283	0.0271492	25.3842
WBGene00000854	cux-7	1723.86	0.138426	0.0472044	2.93247	0.00336273	0.0335462	15.7828
WBGene00014243	dcaf-1	4360.64	0.137567	0.0479538	2.86874	0.00412106	0.0391339	18.3631
WBGene00012929	rsks-1	9978.26	0.135841	0.0443199	3.06502	0.00217658	0.0242738	58.5434
WBGene00004980	spk-1	17946.1	0.13248	0.0400134	3.31089	0.00093001	0.0128157	96.7891
WBGene00001333	erm-1	15667.5	0.130815	0.0376981	3.47006	0.00052034	0.00820928	37.8718
WBGene00017920	jmjd-1.2	5884.89	0.111309	0.0399783	2.78422	0.00536565	0.0469601	92.6194
WBGene00020481	gldi-2	9935.92	-0.110005	0.0377567	-2.91352	0.00357375	0.0351847	17.3782
WBGene00013709	csnk-1	8081.55	-0.11108	0.0392192	-2.83228	0.00462168	0.0423526	29.3819
WBGene00008622	F09C8.2	4667.14	-0.122313	0.0414605	-2.9501	0.00317668	0.0320024	30.7342
WBGene00020301	gid-2	3999.81	-0.122823	0.040614	-3.02414	0.00249339	0.0267959	8.86202
WBGene00007175	B0395.3	2738.93	-0.133804	0.0483791	-2.76573	0.00567951	0.0487783	13.0113
WBGene00002977	lev-10	5800	-0.141154	0.0453213	-3.11453	0.0018424	0.0213378	1.01861
WBGene00006727	ubq-1	38812.1	-0.141605	0.0456763	-3.10018	0.001934	0.0222122	196.249
WBGene00021305	zig-11	4989.86	-0.142582	0.0449205	-3.17409	0.00150308	0.0183452	13.1663
WBGene00012358	W09D6.5	2249.3	-0.143333	0.0506057	-2.83235	0.00462073	0.0423526	5.16922
WBGene00021209	hgap-1	3887.5	-0.143893	0.051239	-2.80828	0.00498074	0.0444462	4.11943
WBGene00000813	csn-1	1633.19	-0.145185	0.0486463	-2.98449	0.00284048	0.0293995	10.0444
WBGene00011531	rsbp-1	7329.38	-0.14618	0.0350518	-4.17041	3.04e-05	0.00085147	53.005
WBGene00000424	ced-10	2089.49	-0.146281	0.0462065	-3.16582	0.00154649	0.0187257	22.4635
WBGene00013463	kdp-1	7876.61	-0.146335	0.0521136	-2.808	0.00498509	0.0444522	201.309
WBGene00021506	Y41D4A.4	4699.2	-0.147858	0.0460327	-3.21201	0.00131808	0.0166014	9.11987
WBGene00009829	tmed-10	3039.22	-0.14835	0.0423378	-3.50397	0.00045838	0.00750365	87.2047
WBGene00002264	lec-1	27351.5	-0.150076	0.0481208	-3.11873	0.00181629	0.0211553	616.451
WBGene00022647	slc-17.1	1566.04	-0.151304	0.0503522	-3.00491	0.00265659	0.0279442	1.15627
WBGene00000178	aqp-10	3320.31	-0.151416	0.0534987	-2.83026	0.00465097	0.0425739	71.0922
WBGene00013679	Y105E8A.21	1004.18	-0.152331	0.0542128	-2.80987	0.00495614	0.0444094	10.3535
WBGene00018164	sup-36	2105.3	-0.153182	0.0548899	-2.79071	0.00525928	0.0462247	127.827
WBGene00002147	ire-1	3309.95	-0.154178	0.0411224	-3.74924	0.00017737	0.00354956	3.04027
WBGene00004496	rps-27	21948.5	-0.154193	0.0542139	-2.84415	0.00445295	0.0412864	4308.49
WBGene00010496	sec-12	1784.76	-0.154268	0.0452997	-3.4055	0.00066042	0.00988243	37.6716
WBGene00003934	pat-10	43246.1	-0.154315	0.0554467	-2.78313	0.00538376	0.0470688	220.964
WBGene00004249	pvf-1	2015.32	-0.156115	0.0563498	-2.77046	0.00559779	0.0483778	2.9064
WBGene00013448	Y66D12A.24	2117.28	-0.15654	0.0445622	-3.51284	0.00044334	0.00735938	21.4764
WBGene00004426	rpl-14	43029.4	-0.159158	0.0574081	-2.77239	0.00556464	0.0482084	5410.02
WBGene00001047	dnj-29	6727.8	-0.161066	0.0490211	-3.28564	0.00101749	0.013703	44.3357
WBGene00010059	F54E4.3	3916.65	-0.161156	0.0451765	-3.56725	0.00036075	0.00627143	2.15165
WBGene00011306	R186.3	845.352	-0.161313	0.0576087	-2.80014	0.00510799	0.0452071	42.9064
WBGene00007010	alx-1	6264.61	-0.161473	0.0516515	-3.12621	0.00177076	0.020755	45.8565
WBGene00004434	rpl-22	39627.5	-0.163769	0.056081	-2.92023	0.00349774	0.0345982	4433.46
WBGene00004363	ric-3	1855.61	-0.164887	0.0545608	-3.02208	0.00251048	0.0269445	9.4927
WBGene00004403	rom-4	1613.99	-0.166237	0.0595655	-2.79082	0.00525746	0.0462247	3.25764
WBGene00008624	crld-1	1011.5	-0.166285	0.0600975	-2.76692	0.00565894	0.0486521	8.97909
WBGene00022114	Y71F9AL.9	10129.4	-0.167761	0.0430379	-3.89797	9.7e-05	0.00217402	87.8252
WBGene00004902	snf-3	7569.77	-0.168113	0.0512641	-3.27934	0.00104049	0.0139434	235.635
WBGene00022201	Y71H10B.1	4574.75	-0.168811	0.0599048	-2.81798	0.00483268	0.0437166	18.5195
WBGene00000464	ceh-44	5044	-0.168872	0.0586005	-2.88175	0.00395475	0.0377566	34.0235
WBGene00002024	hsp-43	4178.1	-0.168934	0.0419475	-4.02728	5.64e-05	0.00141685	3.63705
WBGene00008745	F13E6.1	4670.72	-0.171035	0.0444542	-3.84743	0.00011936	0.00255549	119.009
WBGene00000510	cka-2	1166.22	-0.171562	0.0599232	-2.86302	0.0041962	0.039684	1.40555
WBGene00006599	tpa-1	9733.9	-0.172171	0.0512391	-3.36014	0.00077902	0.011153	3.23268
WBGene00018958	cest-27	910.828	-0.17232	0.0592814	-2.90681	0.00365133	0.0356727	14.0786
WBGene00017984	gmpr-1	5124.55	-0.172691	0.0481448	-3.5869	0.00033463	0.00594856	87.4114
WBGene00015955	C18B2.4	3364.06	-0.172979	0.0497844	-3.47456	0.00051169	0.00811152	138.134
WBGene00021614	Y47A7.2	5360.16	-0.173844	0.0409645	-4.24378	2.2e-05	0.00065375	4.54928
WBGene00016469	C36B7.6	1810.68	-0.17392	0.0580776	-2.9946	0.00274801	0.028647	14.4843
WBGene00008777	F13H10.6	2061.82	-0.17551	0.053574	-3.27603	0.00105277	0.0140511	188.097
WBGene00013124	Y52B11A.4	2074.35	-0.175662	0.0632436	-2.77755	0.00547701	0.0475824	2.43195
WBGene00013273	44990	2486.03	-0.178554	0.0572933	-3.11649	0.00183015	0.0212554	8.39245
WBGene00012094	T27E9.2	1793.33	-0.17894	0.0549408	-3.25696	0.00112613	0.0148269	105.831
WBGene00006819	unc-87	33857.1	-0.179896	0.0583827	-3.08133	0.00206081	0.0233286	60.3857
WBGene00020509	hex-1	1407.23	-0.179898	0.0506142	-3.5543	0.00037899	0.00650644	1.26775
WBGene00007350	sucl-1	8006.32	-0.181329	0.0494506	-3.66688	0.00024553	0.00459318	86.9691
WBGene00000294	cas-1	5765.16	-0.182127	0.0625724	-2.91066	0.00360672	0.035383	45.0985
WBGene00014140	ZK899.1	710.241	-0.183133	0.0645665	-2.83634	0.00456343	0.0419582	3.50982
WBGene00009995	spig-9	3899.9	-0.183163	0.0609046	-3.00737	0.00263519	0.027865	21.1086
WBGene00020143	T01C8.2	1815.46	-0.183229	0.0660358	-2.7747	0.0055253	0.0479516	31.0589
WBGene00001005	dlc-1	3769.63	-0.183315	0.0476499	-3.84712	0.00011951	0.00255549	395.227
WBGene00001945	his-71	7714.34	-0.183459	0.0624664	-2.93693	0.00331476	0.0331816	994.137
WBGene00007068	cTel55X.1	638.601	-0.184625	0.0667905	-2.76424	0.0057055	0.0489254	5.24585
WBGene00004369	rig-1	2801.71	-0.185202	0.0638005	-2.90283	0.00369813	0.0359389	22.1295
WBGene00001130	dyn-1	10242.8	-0.187389	0.0584757	-3.20456	0.0013527	0.0169343	24.6157
WBGene00001426	fkb-1	3553.84	-0.18749	0.0458409	-4.09001	4.31e-05	0.00113138	60.711
WBGene00016248	srsy-2	528.956	-0.187673	0.0677349	-2.7707	0.00559364	0.0483671	9.62885
WBGene00017380	F11D5.1	3585.84	-0.189245	0.0663657	-2.85155	0.00435063	0.0406796	3.6195
WBGene00017760	F23H11.4	2835.5	-0.189449	0.0505232	-3.74975	0.00017701	0.00354663	23.3208
WBGene00002050	ifa-1	7144.53	-0.189627	0.060064	-3.15709	0.00159353	0.0191386	3.07954
WBGene00008735	F13D2.1	1877.6	-0.190462	0.0669174	-2.84623	0.00442405	0.0411207	2.18113
WBGene00015803	C15H9.9	3597.26	-0.190508	0.0515938	-3.69245	0.0002221	0.00423962	15.8299
WBGene00021910	stim-1	2701.85	-0.190523	0.0565286	-3.37038	0.00075064	0.0108963	5.44785
WBGene00022678	sar-1	5832.12	-0.190593	0.0484053	-3.93744	8.24e-05	0.00188776	87.3571
WBGene00010047	F54D1.6	13148.7	-0.190875	0.0532444	-3.58489	0.00033722	0.00596756	4.01852
WBGene00001235	elb-1	655.521	-0.191102	0.0620001	-3.08228	0.00205423	0.02327	48.4129
WBGene00007352	cdc-48.1	5289.81	-0.191183	0.0426026	-4.48759	7.2e-06	0.00024837	66.7392
WBGene00003158	mcm-6	1438.07	-0.191772	0.0680868	-2.81658	0.00485386	0.0438119	13.2292
WBGene00015734	copd-1	2922.5	-0.19213	0.0579191	-3.31721	0.00090922	0.0126249	31.996
WBGene00019465	acl-14	3838.24	-0.19244	0.0588814	-3.26827	0.00108206	0.0143495	27.8105
WBGene00004409	rla-1	44517.9	-0.193077	0.0622286	-3.10271	0.00191759	0.0220389	7022.87
WBGene00007924	rsu-1	2323.25	-0.193964	0.0611031	-3.17437	0.00150163	0.0183409	45.7559
WBGene00001638	gly-13	1201.21	-0.194652	0.0634789	-3.0664	0.00216652	0.0241942	3.34712
WBGene00001008	dlk-1	13885.6	-0.194819	0.053752	-3.6244	0.00028964	0.00524454	9.71808
WBGene00011481	imp-2	4083.73	-0.196726	0.0669151	-2.93993	0.00328286	0.032968	55.4079
WBGene00001425	fis-2	788.282	-0.197075	0.0702098	-2.80694	0.0050015	0.0445539	7.71686
WBGene00006589	tnt-4	14695.4	-0.197591	0.0566565	-3.48752	0.00048752	0.00786406	5.95796
WBGene00019693	ostd-1	1895.04	-0.198099	0.0680915	-2.90931	0.00362227	0.0354935	48.2656
WBGene00019361	clik-3	1625.12	-0.19842	0.0595378	-3.33268	0.00086015	0.0120742	3.50195
WBGene00013703	rbm-12	2014.37	-0.198439	0.0510956	-3.88368	0.00010289	0.0022734	16.4488
WBGene00045366	Y17D7C.3	643.461	-0.198585	0.0660666	-3.00583	0.0026486	0.0279441	2.98507
WBGene00012861	Y45F3A.4	960.885	-0.198874	0.0706852	-2.81352	0.0049002	0.0441119	1.98356
WBGene00018590	pdf-2	2705.44	-0.200122	0.0571438	-3.50208	0.00046164	0.00754951	5.19494
WBGene00004013	pha-4	5374.84	-0.200682	0.063889	-3.1411	0.00168314	0.0200258	1.56567
WBGene00004203	swsn-1	2294.15	-0.201831	0.061504	-3.28159	0.00103224	0.0138665	13.4194
WBGene00003097	lys-8	5701.87	-0.203333	0.0533604	-3.81057	0.00013865	0.00288633	2.40423
WBGene00022037	acs-13	5504.19	-0.203959	0.0637937	-3.19716	0.00138788	0.0172443	23.0783
WBGene00004445	rpl-31	35310.9	-0.204364	0.0630517	-3.24121	0.00119022	0.0154133	4712.78
WBGene00006785	unc-50	1420.58	-0.205878	0.0694986	-2.96233	0.00305316	0.031057	14.7346
WBGene00021844	sec-11	1056.05	-0.206143	0.0563662	-3.6572	0.00025498	0.00473619	19.862
WBGene00006495	cpna-1	16005.7	-0.207532	0.0736846	-2.8165	0.00485505	0.0438119	3.94782
WBGene00020683	ribo-1	5533.6	-0.207603	0.0601575	-3.45099	0.00055854	0.00866852	34.9851
WBGene00013438	ztf-29	857.834	-0.207715	0.0718026	-2.89286	0.00381747	0.0367748	2.4337
WBGene00004829	sli-1	2274.83	-0.209254	0.0608868	-3.43676	0.00058871	0.00902984	10.1354
WBGene00003758	nlp-20	1315.66	-0.209634	0.0733411	-2.85835	0.00425855	0.0400449	2.79695
WBGene00001334	ero-1	2357.78	-0.211581	0.0527256	-4.01288	6e-05	0.00147503	26.8954
WBGene00013667	Y105E8A.2	1820.5	-0.211911	0.0554689	-3.82036	0.00013326	0.00280226	13.9038
WBGene00000066	act-4	95919.6	-0.212104	0.0531531	-3.99043	6.6e-05	0.00158653	160.506
WBGene00013632	Y105C5A.1	934.64	-0.212617	0.0746728	-2.84732	0.00440889	0.0410158	8.6864
WBGene00017245	srpa-72	2320.15	-0.212728	0.0677971	-3.13771	0.00170274	0.020172	16.3346
WBGene00014108	ZK856.7	1610.52	-0.212986	0.0759805	-2.80316	0.00506043	0.0449049	10.7072
WBGene00009730	myo-6	10214.5	-0.214494	0.0504388	-4.25255	2.11e-05	0.00063597	1.2869
WBGene00003171	mec-7	5322.5	-0.215567	0.0650247	-3.31515	0.00091594	0.0126641	9.49263
WBGene00044073	tag-244	889.591	-0.216591	0.0712655	-3.03921	0.00237196	0.0258207	1.82899
WBGene00003153	mca-3	36598.9	-0.216831	0.0626517	-3.46089	0.00053838	0.00843772	69.8339
WBGene00014207	ZK1058.9	3074.84	-0.217163	0.0644775	-3.36804	0.00075706	0.0109618	7.95927
WBGene00003936	pat-12	15168.6	-0.217249	0.0610851	-3.5565	0.00037583	0.00647248	14.4584
WBGene00007185	nlp-36	1996.36	-0.218039	0.064628	-3.37376	0.00074149	0.0107958	3.89997
WBGene00044144	znf-474	989.733	-0.219706	0.0742004	-2.96098	0.00306664	0.0311558	1.14768
WBGene00000475	cey-4	8569.22	-0.220026	0.0532984	-4.12819	3.66e-05	0.00099691	87.5147
WBGene00016266	idhg-2	2176.98	-0.222135	0.0782404	-2.83914	0.00452352	0.0417304	5.80274
WBGene00007911	C34B7.1	847.803	-0.222224	0.0593443	-3.74466	0.00018064	0.00359799	13.6811
WBGene00020736	T23F2.3	1417.93	-0.222355	0.0798247	-2.78554	0.00534384	0.0468314	54.1787
WBGene00018532	pmpl-1	4798.07	-0.223032	0.0795448	-2.80385	0.00504963	0.0448826	176.03
WBGene00015480	C05D10.4	2459.63	-0.223663	0.0515526	-4.33854	1.43e-05	0.00045301	1.4485
WBGene00016862	cest-32	3149.16	-0.224407	0.0719515	-3.11887	0.00181548	0.0211553	7.32789
WBGene00002134	inx-12	6616.47	-0.224421	0.0622496	-3.60518	0.00031194	0.00560544	41.7862
WBGene00022297	Y76B12C.3	1318.79	-0.22458	0.0593637	-3.78312	0.00015487	0.00318302	15.6393
WBGene00003989	pfn-1	1839.46	-0.225238	0.0760859	-2.96031	0.00307334	0.0311665	59.3729
WBGene00004164	pqn-83	7626.24	-0.22584	0.0542056	-4.16636	3.09e-05	0.00085799	23.9321
WBGene00010670	tmed-1	654.608	-0.226049	0.0747202	-3.02527	0.00248408	0.0267222	13.1001
WBGene00009396	clec-65	8841.95	-0.226783	0.0791884	-2.86384	0.00418545	0.0396278	1.44182
WBGene00022026	Y65B4A.2	2919.05	-0.228107	0.0553793	-4.11899	3.81e-05	0.00102738	3.97934
WBGene00012382	ttr-16	13200.5	-0.228225	0.0716298	-3.18617	0.0014417	0.0177593	41.5471
WBGene00000802	crt-1	97782.5	-0.229644	0.0425708	-5.39441	6.88e-08	4.34e-06	209.017
WBGene00016898	clik-2	20079.8	-0.230115	0.0514805	-4.46994	7.82e-06	0.0002659	7.6651
WBGene00002175	jac-1	4836.5	-0.230166	0.0721999	-3.1879	0.00143313	0.0176738	20.7723
WBGene00018734	F53A10.2	3958.88	-0.23044	0.0816293	-2.823	0.00475761	0.043332	7.56154
WBGene00003732	nhx-4	1638.81	-0.231632	0.0631216	-3.66962	0.00024291	0.00456314	28.8336
WBGene00004175	pqn-96	709.347	-0.232299	0.0662283	-3.50756	0.00045224	0.00742516	9.38233
WBGene00002978	lev-11	92384.4	-0.233236	0.0386304	-6.03762	1.56e-09	1.45e-07	177.135
WBGene00017065	D2092.4	2342.55	-0.233236	0.0745341	-3.12925	0.00175255	0.0205853	3.50869
WBGene00011940	T23B5.3	3842.48	-0.234724	0.0686093	-3.42116	0.00062354	0.00944677	17.324
WBGene00006342	sup-37	6729.31	-0.235011	0.0656971	-3.57719	0.0003473	0.00608884	3.14273
WBGene00012306	W06F12.2	4536.49	-0.235618	0.0650999	-3.61934	0.00029536	0.00533066	1.51552
WBGene00019092	F59A7.5	2144.67	-0.237068	0.0760199	-3.11851	0.0018177	0.0211553	4.21104
WBGene00021059	atat-2	851.176	-0.237716	0.0653089	-3.63987	0.00027277	0.00498825	21.3712
WBGene00006770	unc-34	4982.99	-0.238177	0.0734331	-3.24346	0.00118088	0.0153523	23.6976
WBGene00002783	let-607	9580.04	-0.238775	0.0645463	-3.69928	0.00021621	0.00414639	14.2468
WBGene00010645	fecl-1	1260.54	-0.241809	0.0563993	-4.28745	1.81e-05	0.00055702	16.3819
WBGene00012253	clec-50	11876.3	-0.243008	0.0595904	-4.07798	4.54e-05	0.00118029	1.90182
WBGene00017447	F14B8.5	2919.68	-0.243124	0.0737926	-3.29469	0.0009853	0.0133443	1.68126
WBGene00003588	nex-1	6293.11	-0.246863	0.0565038	-4.36896	1.25e-05	0.00040353	411.313
WBGene00004766	sel-9	3623.73	-0.247425	0.0526349	-4.70078	2.59e-06	0.00010164	130.151
WBGene00009577	F40F8.4	1583.88	-0.248735	0.0620602	-4.00797	6.12e-05	0.00149936	4.39224
WBGene00000942	deb-1	22321.3	-0.249885	0.0512152	-4.87912	1.07e-06	4.57e-05	27.6584
WBGene00002135	inx-13	5574.78	-0.250711	0.067937	-3.69034	0.00022396	0.0042603	32.3561
WBGene00003930	pat-3	5883.73	-0.251267	0.0798478	-3.14682	0.00165056	0.0197233	13.441
WBGene00002252	lat-2	1429.3	-0.251631	0.0783811	-3.21035	0.00132573	0.0166517	2.78227
WBGene00008252	C51E3.6	544.624	-0.251906	0.073044	-3.44868	0.00056333	0.00871311	2.04708
WBGene00003675	nhr-85	526.62	-0.252327	0.0912792	-2.76434	0.00570379	0.0489254	34.404
WBGene00020102	R148.3	4598.52	-0.252651	0.0715484	-3.53119	0.0004137	0.00697929	19.7231
WBGene00007414	C07E3.3	2335.53	-0.252708	0.0889972	-2.83951	0.00451835	0.0417059	1.13836
WBGene00012019	dkf-2	7007.27	-0.253494	0.0751385	-3.37369	0.00074168	0.0107958	10.8678
WBGene00012369	W09G3.6	2498.26	-0.254132	0.0624965	-4.06634	4.78e-05	0.00123114	4.6092
WBGene00019003	tmed-3	1322.51	-0.255744	0.0679774	-3.76218	0.00016844	0.00339957	45.5298
WBGene00007934	gmap-1	2711.71	-0.256118	0.0734995	-3.48463	0.00049282	0.00790322	9.12713
WBGene00022613	sek-3	1627.98	-0.256968	0.0567983	-4.52423	6.06e-06	0.00021482	2.38952
WBGene00004456	rpl-43	30791.7	-0.258545	0.0672145	-3.84656	0.00011979	0.00255805	7364.08
WBGene00011638	ostb-1	3235.13	-0.259496	0.0840797	-3.08631	0.00202659	0.0230199	19.0881
WBGene00004135	pqn-48	10505.3	-0.259517	0.0852591	-3.04386	0.00233566	0.0255318	13.8494
WBGene00011736	T12D8.9	10831.5	-0.260485	0.0608638	-4.2798	1.87e-05	0.00057332	6.04139
WBGene00021322	nspg-14	3845.16	-0.262856	0.0868736	-3.02573	0.00248032	0.0267074	1.88297
WBGene00001516	gap-2	6639.85	-0.263626	0.0906763	-2.90733	0.00364529	0.0356569	10.5647
WBGene00013647	Y105C5B.5	673.355	-0.26504	0.0844186	-3.13959	0.00169185	0.0200639	13.5959
WBGene00010139	F56A8.3	2368.55	-0.265201	0.0870365	-3.04701	0.00231131	0.0253661	61.8087
WBGene00012550	spcs-2	1119.14	-0.265358	0.0680096	-3.90177	9.55e-05	0.00214433	16.7796
WBGene00012386	agef-1	2690.11	-0.265469	0.068427	-3.8796	0.00010463	0.00230338	6.73573
WBGene00017298	toca-1	4042.02	-0.26634	0.0806001	-3.30447	0.00095158	0.0129856	18.5554
WBGene00020738	T23F2.5	593.093	-0.267836	0.0888606	-3.01411	0.00257732	0.0274751	101.463
WBGene00019679	spcs-3	1442.58	-0.26819	0.0517139	-5.18602	2.15e-07	1.14e-05	25.255
WBGene00011072	tag-209	2055.49	-0.268294	0.0691877	-3.87777	0.00010542	0.00231694	9.44008
WBGene00044324	ufm-1	513.019	-0.268642	0.0950676	-2.8258	0.00471626	0.0430287	16.6507
WBGene00001649	gob-1	3100.62	-0.269562	0.0587211	-4.59055	4.42e-06	0.00016223	24.4132
WBGene00003561	ncr-1	4676.45	-0.269744	0.0942013	-2.86349	0.00419005	0.0396485	14.0798
WBGene00013327	Y57G11C.38	752.331	-0.271381	0.0895224	-3.03143	0.00243397	0.026311	1.43754
WBGene00022499	set-30	2484.89	-0.272064	0.0688291	-3.95275	7.73e-05	0.00179329	7.69586
WBGene00002276	lem-3	772.852	-0.273498	0.0843106	-3.24393	0.00117893	0.015339	3.96325
WBGene00001971	hmg-1.1	21560.8	-0.273794	0.0721889	-3.79274	0.00014899	0.00308229	661.031
WBGene00007417	ceh-58	656.134	-0.274896	0.0983394	-2.79538	0.0051838	0.0457069	8.10728
WBGene00003964	pdi-3	24438.4	-0.276098	0.0470281	-5.87091	4.33e-09	3.68e-07	268.067
WBGene00044421	D1007.18	449.873	-0.276492	0.079924	-3.45944	0.00054131	0.00847115	1.08379
WBGene00006536	tbb-1	6940.14	-0.277107	0.0679499	-4.07811	4.54e-05	0.00118029	102.356
WBGene00009851	F48F7.6	2289.6	-0.277418	0.0531749	-5.21708	1.82e-07	9.83e-06	34.09
WBGene00020808	clik-1	26071.7	-0.277679	0.0577123	-4.81143	1.5e-06	6.2e-05	58.6026
WBGene00004237	ptr-23	6350.7	-0.278903	0.0699569	-3.98678	6.7e-05	0.00160413	46.8889
WBGene00001006	dlg-1	16707.6	-0.282494	0.0786636	-3.59116	0.00032921	0.00587122	6.42093
WBGene00010785	top-2	2791.85	-0.283118	0.0895881	-3.16022	0.0015765	0.019003	2.90616
WBGene00012819	Y43F8B.9	367.887	-0.28567	0.0902013	-3.16702	0.00154008	0.0187139	29.4064
WBGene00017970	F32A5.4	8736.64	-0.286143	0.0420423	-6.80606	1e-11	1.38e-09	5.6538
WBGene00021332	Y34D9A.7	442.301	-0.286268	0.0870919	-3.28697	0.00101273	0.013671	7.37181
WBGene00001115	dyb-1	2171.29	-0.286309	0.101935	-2.80875	0.00497342	0.0444462	1.85581
WBGene00018152	acs-4	6502.76	-0.287313	0.0595052	-4.82837	1.38e-06	5.76e-05	54.1243
WBGene00019357	cpg-8	7223.23	-0.288317	0.0573105	-5.03079	4.88e-07	2.31e-05	106.924
WBGene00018073	F35H10.10	6424.91	-0.289017	0.10115	-2.85731	0.00427246	0.0401301	11.577
WBGene00003375	mlp-1	1191.99	-0.289103	0.104835	-2.75771	0.00582078	0.049402	2.33515
WBGene00001385	far-1	39975.1	-0.289956	0.0704311	-4.11688	3.84e-05	0.00103514	187.406
WBGene00004788	sft-4	3472.42	-0.290343	0.0535255	-5.42438	5.82e-08	3.77e-06	79.3356
WBGene00020673	T22B7.4	611.946	-0.291156	0.0966791	-3.01157	0.00259899	0.0275727	7.14272
WBGene00006494	zipt-7.2	3371.02	-0.291838	0.0668344	-4.36658	1.26e-05	0.00040716	18.6138
WBGene00016195	erd-2.2	1418.45	-0.292064	0.0783597	-3.72722	0.0001936	0.00381898	11.8341
WBGene00010703	K09A9.6	3683.41	-0.292715	0.0549138	-5.33045	9.8e-08	5.79e-06	2.0848
WBGene00002915	let-805	28629.4	-0.29456	0.098132	-3.00167	0.00268504	0.0281488	2.33242
WBGene00008975	F20D1.3	5256.16	-0.294923	0.0527459	-5.59139	2.25e-08	1.6e-06	191.814
WBGene00017306	F09F9.1	1311.64	-0.296664	0.0680896	-4.35696	1.32e-05	0.00042299	1.04958
WBGene00004755	sec-24.1	5260.21	-0.296975	0.083099	-3.57375	0.00035191	0.00615	14.7027
WBGene00003733	nhx-5	2287.14	-0.298787	0.0532229	-5.61389	1.98e-08	1.43e-06	23.8391
WBGene00018755	bcmo-2	2218.53	-0.300652	0.0824397	-3.64694	0.00026539	0.00488014	2.27037
WBGene00008720	F12F6.1	2711.53	-0.304141	0.0656182	-4.63501	3.57e-06	0.00013365	50.0009
WBGene00012875	Y45F10B.13	3037.33	-0.304823	0.0604266	-5.04452	4.55e-07	2.17e-05	2.25
WBGene00015125	hadb-1	1728.66	-0.305007	0.106101	-2.87468	0.00404432	0.0385339	30.9763
WBGene00020732	T23E7.2	20757.2	-0.306321	0.0665722	-4.60134	4.2e-06	0.00015439	13.9954
WBGene00000016	abf-5	974.864	-0.307517	0.0626664	-4.90721	9.24e-07	4.03e-05	1.08325
WBGene00006587	tnt-2	18616.9	-0.308336	0.0776786	-3.96938	7.21e-05	0.00169161	40.9042
WBGene00001102	dsh-2	549.676	-0.308923	0.0800341	-3.85989	0.00011344	0.00245087	4.01306
WBGene00020436	amdh-1	366.575	-0.309084	0.108548	-2.84743	0.00440734	0.0410158	1.00141
WBGene00016725	C46H3.2	1046.99	-0.309355	0.101556	-3.04616	0.00231786	0.0254043	14.6235
WBGene00007756	C27A7.5	2805.96	-0.309867	0.0731693	-4.23493	2.29e-05	0.00067325	13.9047
WBGene00022060	dmd-9	1423.68	-0.310435	0.0922411	-3.36547	0.00076414	0.0110353	1.78647
WBGene00019564	K09D9.1	397.369	-0.312385	0.0979447	-3.1894	0.00142567	0.0176081	3.84599
WBGene00010006	F53H2.3	2232.4	-0.313015	0.0483183	-6.47818	9.28e-11	1.06e-08	26.5292
WBGene00016913	lam-2	5339.76	-0.313071	0.11169	-2.80305	0.00506222	0.0449049	4.05332
WBGene00012364	zmp-4	3068.61	-0.314522	0.0594668	-5.28904	1.23e-07	7.08e-06	1.10803
WBGene00000217	asp-4	11197.7	-0.314935	0.0981173	-3.20978	0.00132837	0.0166675	9.39584
WBGene00019859	R03H10.7	454.479	-0.316051	0.094629	-3.3399	0.00083809	0.0118449	4.53577
WBGene00007919	cup-16	2167.72	-0.316696	0.0873638	-3.62502	0.00028894	0.00523757	2.71929
WBGene00020049	ttr-8	993.803	-0.317726	0.0969303	-3.27788	0.00104591	0.0139934	6.12863
WBGene00006764	unc-27	13712	-0.318389	0.0653488	-4.87214	1.1e-06	4.71e-05	67.8174
WBGene00020199	metl-9	227.985	-0.32086	0.0954533	-3.36144	0.00077538	0.01112	4.34945
WBGene00001572	gei-15	3298.69	-0.320927	0.0759114	-4.22765	2.36e-05	0.00069001	7.49806
WBGene00003893	ost-1	24320.7	-0.321946	0.0543971	-5.91845	3.25e-09	2.88e-07	55.8999
WBGene00020366	acdh-10	3676.6	-0.322862	0.081433	-3.96475	7.35e-05	0.0017199	92.5098
WBGene00015472	C05D9.3	2354.06	-0.323031	0.0715999	-4.51161	6.43e-06	0.00022559	1.78871
WBGene00021161	Y4C6B.7	605.074	-0.323475	0.0914598	-3.5368	0.00040501	0.00686769	5.71304
WBGene00009394	clec-63	61579.8	-0.323479	0.0684411	-4.72639	2.29e-06	9.07e-05	8.47244
WBGene00001629	gly-4	2391.35	-0.324629	0.072153	-4.49917	6.82e-06	0.00023719	11.5816
WBGene00001854	hil-3	6104.24	-0.324872	0.0657559	-4.94058	7.79e-07	3.51e-05	138.176
WBGene00009925	F52B11.2	921.336	-0.324997	0.0801001	-4.05739	4.96e-05	0.00127528	60.0994
WBGene00015514	srlf-1	13082.1	-0.325342	0.110057	-2.95612	0.00311538	0.0315542	88.1305
WBGene00219964	F52G3.6	2155.03	-0.326795	0.100771	-3.24295	0.00118299	0.0153678	4.58985
WBGene00015993	C18H7.1	26604.2	-0.326869	0.107503	-3.04056	0.00236137	0.0257278	26.4891
WBGene00009674	nucb-1	1866.85	-0.327438	0.0960854	-3.40778	0.00065494	0.00982711	12.4464
WBGene00019572	K09E2.3	2294.93	-0.32767	0.107587	-3.04562	0.00232204	0.0254165	6.18117
WBGene00007950	C35A5.6	744.576	-0.328347	0.0820778	-4.00044	6.32e-05	0.00153558	4.56959
WBGene00019813	ger-1	460.237	-0.328681	0.0973065	-3.37779	0.0007307	0.0106735	18.1577
WBGene00022119	copa-1	6924.17	-0.328765	0.087023	-3.77791	0.00015815	0.00323537	25.9926
WBGene00021420	trap-3	2393.69	-0.329013	0.114059	-2.8846	0.00391914	0.037514	73.4813
WBGene00003369	mlc-1	45378.9	-0.329107	0.0595024	-5.53098	3.18e-08	2.16e-06	107.535
WBGene00001055	dpf-2	1042.62	-0.330466	0.112526	-2.9368	0.00331616	0.0331816	1.40526
WBGene00015137	B0310.1	1262.36	-0.331154	0.0831263	-3.98375	6.78e-05	0.00162006	2.25353
WBGene00008019	C38H2.2	3237.06	-0.331754	0.0440807	-7.52607	5.23e-14	9.72e-12	22.9173
WBGene00000248	ben-1	3203.6	-0.333627	0.0710767	-4.6939	2.68e-06	0.00010438	9.20671
WBGene00018533	F47B7.2	2298.94	-0.333753	0.0806309	-4.13927	3.48e-05	0.00095625	7.74657
WBGene00013969	tep-1	11409.8	-0.33396	0.0592292	-5.63843	1.72e-08	1.28e-06	3.07588
WBGene00017591	nspg-10	5416.48	-0.335641	0.0726626	-4.61917	3.85e-06	0.00014297	1.67536
WBGene00020215	T04G9.4	690.177	-0.336919	0.100793	-3.3427	0.00082969	0.0117462	2.08292
WBGene00015464	C05C8.7	5034.56	-0.3382	0.0719785	-4.69862	2.62e-06	0.00010248	6.90585
WBGene00002257	lbp-5	727.989	-0.338593	0.0965008	-3.5087	0.0004503	0.00740853	3.15613
WBGene00003704	nhr-114	1553.12	-0.339805	0.104167	-3.26213	0.00110577	0.0145821	122.374
WBGene00010667	K08E4.3	339.985	-0.339996	0.10255	-3.31543	0.00091502	0.0126641	2.90922
WBGene00021894	Y54G2A.32	3262.85	-0.340082	0.0878037	-3.87321	0.00010741	0.00235141	5.34534
WBGene00044094	fitm-2	804.524	-0.3413	0.11021	-3.09682	0.00195611	0.022373	8.80434
WBGene00020911	cpt-6	928.185	-0.343128	0.0662923	-5.17598	2.27e-07	1.19e-05	2.91991
WBGene00018731	F53A9.8	7743.36	-0.345602	0.104185	-3.31718	0.0009093	0.0126249	5.09533
WBGene00019803	PDB1.1	637.125	-0.346025	0.0818527	-4.22741	2.36e-05	0.00069001	3.51434
WBGene00006886	vap-1	909.156	-0.34741	0.113987	-3.0478	0.00230525	0.0253164	1.30044
WBGene00009531	F38B2.4	1371.63	-0.349912	0.0776407	-4.50682	6.58e-06	0.00023026	19.7491
WBGene00005000	spp-15	1405.39	-0.350099	0.114244	-3.06447	0.00218053	0.0242969	3.52242
WBGene00019636	gsto-3	1699.86	-0.351316	0.109298	-3.21431	0.00130761	0.0165072	1.76936
WBGene00045063	Y37A1A.4	663.935	-0.352057	0.113018	-3.11506	0.0018391	0.0213145	9.64491
WBGene00006876	vab-10	40030.5	-0.35249	0.106627	-3.30581	0.00094701	0.0129569	19.4588
WBGene00007670	stg-1	124.325	-0.352749	0.126528	-2.78791	0.0053049	0.0465634	1.26888
WBGene00000779	cpn-3	8917.06	-0.354102	0.0866934	-4.08453	4.42e-05	0.00115293	42.199
WBGene00003962	pdi-1	8430.01	-0.355107	0.0555492	-6.39265	1.63e-10	1.78e-08	151.998
WBGene00004300	ram-2	29521.9	-0.355585	0.111959	-3.17603	0.00149307	0.0182633	298.976
WBGene00001633	gly-8	723.4	-0.357632	0.125131	-2.85805	0.00426248	0.0400591	7.7361
WBGene00044737	ttr-45	969.823	-0.358179	0.0670922	-5.33861	9.37e-08	5.62e-06	4.74829
WBGene00013668	slc-30A5	1546.31	-0.358774	0.0980394	-3.65948	0.00025273	0.00470485	4.82429
WBGene00012766	Y41E3.8	904.151	-0.360893	0.102946	-3.50564	0.00045551	0.00747138	14.7924
WBGene00014249	ZK1307.8	2502.1	-0.361016	0.106401	-3.39299	0.00069135	0.0102342	8.33559
WBGene00011480	enpl-1	27545.5	-0.361895	0.0631369	-5.73191	9.93e-09	7.86e-07	61.5921
WBGene00003776	nmy-1	8310.92	-0.364309	0.126994	-2.86871	0.00412147	0.0391339	10.7419
WBGene00019332	K02F3.9	1950.06	-0.364516	0.0891396	-4.08928	4.33e-05	0.00113315	14.3964
WBGene00019609	K10B3.1	344.68	-0.364677	0.0974654	-3.74161	0.00018285	0.00362841	40.5723
WBGene00004754	sec-23	3322.42	-0.365166	0.0792763	-4.60625	4.1e-06	0.0001518	19.312
WBGene00018744	F53B3.6	977.354	-0.365811	0.0797524	-4.58683	4.5e-06	0.00016462	3.98744
WBGene00009058	F22E12.1	3639.26	-0.367084	0.0940679	-3.90233	9.53e-05	0.00214433	1.21816
WBGene00001020	dnj-2	382.928	-0.367476	0.120027	-3.0616	0.0022016	0.0244212	5.19529
WBGene00007474	C08H9.15	675.244	-0.370009	0.0930225	-3.97763	6.96e-05	0.00164801	2.33284
WBGene00012185	W01F3.2	2980.34	-0.370852	0.0729051	-5.08678	3.64e-07	1.79e-05	7.37991
WBGene00001000	dim-1	8223.45	-0.371164	0.111944	-3.31563	0.00091438	0.0126641	25.4266
WBGene00011018	R05A10.1	4368.59	-0.372412	0.0909405	-4.09512	4.22e-05	0.00111375	14.8849
WBGene00022465	ift-20	213.021	-0.374719	0.12421	-3.01681	0.00255446	0.027275	1.2497
WBGene00016645	C44C1.6	987.66	-0.376114	0.114838	-3.27518	0.00105595	0.0140822	8.0613
WBGene00011760	gldi-7	958.307	-0.377542	0.130093	-2.90209	0.00370684	0.0360024	1.29696
WBGene00017698	F22B7.9	2109.14	-0.378997	0.103754	-3.65284	0.00025936	0.00479593	18.8989
WBGene00011147	R08D7.7	377.491	-0.379993	0.117902	-3.22294	0.00126882	0.0161785	4.09329
WBGene00007836	phdh-1	2146.52	-0.381539	0.118298	-3.22524	0.00125868	0.0161108	17.906
WBGene00020551	T17H7.7	461.258	-0.382273	0.0950241	-4.0229	5.75e-05	0.0014328	7.91255
WBGene00000728	col-155	876.677	-0.382543	0.0810339	-4.72078	2.35e-06	9.28e-05	6.39249
WBGene00009621	fipr-21	2207.27	-0.383134	0.109216	-3.50804	0.00045141	0.00741896	46.2445
WBGene00016626	clhm-1	238.763	-0.384616	0.0933259	-4.12121	3.77e-05	0.00101985	1.29952
WBGene00003169	mec-5	1328.28	-0.387856	0.0722903	-5.36525	8.08e-08	5.01e-06	2.04036
WBGene00015954	C18B2.3	2797.08	-0.389858	0.0633119	-6.15774	7.38e-10	7.27e-08	16.6523
WBGene00020867	shc-2	843.127	-0.390438	0.128522	-3.03791	0.00238222	0.0258869	29.675
WBGene00077690	mtp-18	259.687	-0.391438	0.134169	-2.91751	0.0035284	0.0348211	2.71794
WBGene00002253	lbp-1	3085.77	-0.395443	0.0610089	-6.48173	9.07e-11	1.04e-08	184.528
WBGene00021888	manf-1	1317.88	-0.395872	0.115415	-3.43	0.00060359	0.00920683	29.3278
WBGene00016583	tag-335	986.165	-0.396673	0.0945838	-4.19388	2.74e-05	0.00078112	3.73242
WBGene00011374	T02D1.8	990.7	-0.398495	0.0877137	-4.54313	5.54e-06	0.00019854	5.66761
WBGene00010001	F53F8.4	11118.7	-0.398544	0.122484	-3.25384	0.00113856	0.0149312	26.0389
WBGene00043064	nbet-1	563.76	-0.399467	0.0782118	-5.1075	3.26e-07	1.63e-05	13.6016
WBGene00001630	gly-5	3359.34	-0.401853	0.0751891	-5.34455	9.06e-08	5.45e-06	13.6301
WBGene00002268	lec-5	5307.07	-0.402082	0.0785751	-5.11716	3.1e-07	1.57e-05	12.9565
WBGene00011880	T21B6.3	19372.1	-0.404349	0.0557268	-7.25592	3.99e-13	6.74e-11	8.37482
WBGene00018330	elks-1	4116.87	-0.404678	0.0610541	-6.62818	3.4e-11	4.26e-09	14.9081
WBGene00000266	bre-1	1643.65	-0.406758	0.102456	-3.97008	7.18e-05	0.0016909	8.06532
WBGene00022497	Y119D3B.21	4583.53	-0.408124	0.0878517	-4.6456	3.39e-06	0.00012784	4.94893
WBGene00016417	C34F11.8	3452.38	-0.408714	0.106164	-3.84984	0.0001182	0.00253714	5.67496
WBGene00011672	cyp-13A5	737.584	-0.409275	0.139724	-2.92916	0.00339877	0.0337916	1.02254
WBGene00010041	F54C9.3	1797.43	-0.410025	0.102997	-3.98093	6.86e-05	0.0016323	2.23948
WBGene00017640	F20D6.11	1285.98	-0.410324	0.112034	-3.6625	0.00024977	0.00465503	2.8245
WBGene00012668	Y39B6A.5	732.41	-0.411385	0.103216	-3.98567	6.73e-05	0.00160931	5.2988
WBGene00019727	zig-12	1853.25	-0.412831	0.0936986	-4.40595	1.05e-05	0.00034654	7.65667
WBGene00023500	C11H1.9	894.74	-0.413622	0.111918	-3.69577	0.00021922	0.00419428	2.12346
WBGene00021913	cec-8	321.115	-0.414067	0.125001	-3.3125	0.00092467	0.0127527	2.28395
WBGene00019998	R10H1.1	1274.54	-0.414251	0.0668591	-6.19589	5.8e-10	5.81e-08	15.4946
WBGene00016419	tyr-4	8010.03	-0.415691	0.0433601	-9.58695	9.07e-22	3.41e-19	4.46541
WBGene00010440	ttr-51	1256.76	-0.415912	0.0593812	-7.00411	2.49e-12	3.88e-10	8.67954
WBGene00011141	nlp-66	474.49	-0.416349	0.081297	-5.12133	3.03e-07	1.54e-05	1.14663
WBGene00019489	K07E1.1	6531.32	-0.419173	0.140294	-2.98782	0.00280976	0.0291912	23.0745
WBGene00000717	col-144	9035.59	-0.419249	0.141305	-2.96698	0.00300736	0.0307423	90.7751
WBGene00004391	rnr-1	1206.55	-0.41991	0.103249	-4.06696	4.76e-05	0.00122977	1.15651
WBGene00006565	tfg-1	2311.95	-0.422463	0.114354	-3.69433	0.00022047	0.0042133	18.5516
WBGene00021628	Y47D9A.1	1998.22	-0.423469	0.0996785	-4.24835	2.15e-05	0.00064448	12.138
WBGene00003163	mdl-1	7146.57	-0.424722	0.151378	-2.80571	0.00502066	0.0446971	38.7009
WBGene00003495	mup-2	28885.8	-0.424946	0.0412476	-10.3023	6.88e-25	3.08e-22	62.6226
WBGene00015752	C14B9.2	4458.96	-0.425153	0.101799	-4.17638	2.96e-05	0.00083222	4.80115
WBGene00002007	hsp-3	28323.3	-0.426679	0.10541	-4.04779	5.17e-05	0.0013144	163.082
WBGene00019645	swt-7	946.507	-0.426725	0.109824	-3.88552	0.00010211	0.00225927	44.1998
WBGene00021475	tbca-1	434.17	-0.427628	0.103606	-4.12745	3.67e-05	0.00099846	14.4093
WBGene00012291	W06A7.2	630.042	-0.427665	0.0995793	-4.29472	1.75e-05	0.00054008	4.10292
WBGene00017201	grsp-4	2546.33	-0.428726	0.121699	-3.52283	0.00042697	0.00714494	38.0682
WBGene00010135	F55H12.4	2147.05	-0.42978	0.135171	-3.17952	0.00147517	0.0180821	2.17362
WBGene00006585	tni-3	4994.48	-0.429926	0.0603022	-7.12953	1.01e-12	1.65e-10	12.2345
WBGene00017842	nep-12	458.356	-0.430344	0.0907665	-4.74122	2.12e-06	8.49e-05	1.03146
WBGene00001980	hmr-1	11420	-0.430579	0.106667	-4.03666	5.42e-05	0.00136891	42.335
WBGene00000535	cpi-1	793.77	-0.430858	0.116259	-3.706	0.00021056	0.00404727	20.8124
WBGene00019843	R03E9.2	567.892	-0.431118	0.15295	-2.81869	0.00482206	0.0437049	1.32118
WBGene00016190	rcs-1	769.765	-0.431486	0.090005	-4.79402	1.63e-06	6.71e-05	1.83026
WBGene00010593	gsnl-1	1017.66	-0.431656	0.123269	-3.50175	0.00046222	0.0075515	2.15186
WBGene00000673	col-98	39982.5	-0.433923	0.147488	-2.94209	0.0032601	0.0327594	58.801
WBGene00021893	ndnf-1	2366.03	-0.434001	0.103896	-4.17728	2.95e-05	0.00083037	3.7885
WBGene00022288	Y75B7B.1	237.287	-0.43772	0.158686	-2.75839	0.00580861	0.0493731	2.65533
WBGene00000063	act-1	18881.8	-0.438479	0.07802	-5.62009	1.91e-08	1.4e-06	124.882
WBGene00018853	sec-22	412.149	-0.440242	0.10759	-4.09183	4.28e-05	0.00112432	10.9024
WBGene00022383	dead	999.512	-0.441729	0.10076	-4.38399	1.17e-05	0.00038038	24.9528
WBGene00010525	K03B8.8	211.3	-0.444681	0.137629	-3.23101	0.00123352	0.0158746	31.4704
WBGene00021605	Y46H3C.5	517.617	-0.444757	0.121168	-3.67059	0.00024199	0.00455105	1.46259
WBGene00002272	lec-9	5906.12	-0.447531	0.0930282	-4.8107	1.5e-06	6.21e-05	13.2179
WBGene00000677	col-103	42294.7	-0.449484	0.115396	-3.89514	9.81e-05	0.00218898	72.9199
WBGene00008865	F15G9.1	1474.94	-0.450824	0.0805629	-5.59592	2.19e-08	1.57e-06	52.5302
WBGene00006643	tsp-17	406.12	-0.452451	0.143089	-3.16202	0.00156676	0.018927	32.3323
WBGene00011708	T11B7.5	1492.36	-0.452825	0.105307	-4.30007	1.71e-05	0.00052918	2.16519
WBGene00017613	spig-1	1932.29	-0.452999	0.0593881	-7.62778	2.39e-14	4.71e-12	10.3626
WBGene00009504	F37B12.1	372.396	-0.45319	0.0930974	-4.86791	1.13e-06	4.8e-05	6.5723
WBGene00016594	srlf-7	15824.5	-0.455822	0.0859915	-5.30078	1.15e-07	6.7e-06	5.888
WBGene00010266	dct-18	3700.15	-0.456074	0.102852	-4.43425	9.24e-06	0.00030891	1.54789
WBGene00016505	ttr-33	1549.59	-0.458056	0.0979505	-4.67641	2.92e-06	0.00011263	8.99489
WBGene00000781	cpr-1	7945.5	-0.458174	0.10886	-4.20884	2.57e-05	0.00074008	3.82855
WBGene00020047	ttr-32	989.399	-0.460545	0.0788235	-5.84275	5.13e-09	4.31e-07	6.66509
WBGene00019858	R03H10.6	225.221	-0.461214	0.162605	-2.8364	0.00456249	0.0419582	6.83257
WBGene00007679	C18D11.1	2939.04	-0.461257	0.071429	-6.45757	1.06e-10	1.2e-08	8.86632
WBGene00012462	Y17G7B.8	2001.41	-0.462803	0.0675199	-6.85433	7.16e-12	1.02e-09	7.85764
WBGene00017376	F11C7.2	557.461	-0.465313	0.141828	-3.28084	0.001035	0.013881	2.75052
WBGene00009408	F35C12.3	209.88	-0.470756	0.150833	-3.12105	0.00180208	0.0210476	1.30413
WBGene00022242	sfrp-1	903.779	-0.483143	0.0623106	-7.75378	8.92e-15	1.85e-12	2.13892
WBGene00000669	col-94	2864.91	-0.486299	0.173251	-2.80691	0.00500188	0.0445539	35.1785
WBGene00006787	unc-52	19655.4	-0.489003	0.114409	-4.27417	1.92e-05	0.0005869	6.2371
WBGene00013477	Y69E1A.5	634.336	-0.490549	0.132129	-3.71265	0.0002051	0.00397472	3.28398
WBGene00002070	ile-1	2249.64	-0.491969	0.0980514	-5.01746	5.24e-07	2.44e-05	10.1816
WBGene00000065	act-3	14349.3	-0.493797	0.111383	-4.43333	9.28e-06	0.00030961	143.928
WBGene00011768	oac-46	2421.64	-0.494707	0.157039	-3.15022	0.00163147	0.01958	6.87879
WBGene00012961	Y47H10A.5	773.086	-0.498185	0.126395	-3.94149	8.1e-05	0.00186135	2.2592
WBGene00000992	dhs-29	372.794	-0.501651	0.16667	-3.00985	0.00261379	0.0276941	1.42886
WBGene00000594	col-3	1374.45	-0.502225	0.0995581	-5.04455	4.55e-07	2.17e-05	175.971
WBGene00001670	gpa-8	290.472	-0.502693	0.14216	-3.53612	0.00040606	0.00687841	20.4823
WBGene00006452	heh-1	1319.03	-0.504238	0.0954364	-5.2835	1.27e-07	7.18e-06	4.07675
WBGene00007024	plin-1	3368.95	-0.505956	0.0851909	-5.93908	2.87e-09	2.56e-07	142.666
WBGene00009957	F53B2.8	5712.9	-0.506632	0.134436	-3.76858	0.00016418	0.00332428	10.1655
WBGene00015079	B0244.4	56.9315	-0.508819	0.176107	-2.88926	0.00386151	0.0371127	31.8202
WBGene00013127	Y52B11A.8	595.143	-0.509326	0.101401	-5.0229	5.09e-07	2.39e-05	1.88952
WBGene00015168	pdi-6	6694.16	-0.514669	0.134544	-3.82527	0.00013063	0.00275753	33.4802
WBGene00014173	srlf-34	716.454	-0.51622	0.146967	-3.51249	0.00044392	0.00736162	5.4918
WBGene00003767	nlp-29	5589.01	-0.516542	0.173229	-2.98185	0.00286511	0.029599	89.6289
WBGene00011771	T14G8.3	4410.75	-0.51717	0.0964463	-5.36226	8.22e-08	5.06e-06	6.49533
WBGene00003764	nlp-26	237.516	-0.517642	0.164416	-3.14838	0.0016418	0.019647	25.4535
WBGene00020886	ttr-6	1521.79	-0.52378	0.0564446	-9.27955	1.7e-20	6.12e-18	5.63975
WBGene00020869	T28A11.2	794.13	-0.528939	0.0986616	-5.36114	8.27e-08	5.07e-06	1.30916
WBGene00020648	T21D12.7	208.221	-0.532949	0.167032	-3.1907	0.0014193	0.0175556	1.08701
WBGene00022160	Y71G12B.25	797.517	-0.539419	0.195287	-2.76219	0.0057415	0.0491162	1.6588
WBGene00001428	fkb-3	647.133	-0.541175	0.15279	-3.54194	0.00039719	0.00674896	46.7754
WBGene00008589	nlp-57	302.442	-0.548351	0.121031	-4.53068	5.88e-06	0.00020881	1.02303
WBGene00006063	sto-1	1134.95	-0.548697	0.149779	-3.66338	0.00024891	0.00464432	7.77554
WBGene00000691	col-117	823.647	-0.548913	0.122727	-4.47263	7.73e-06	0.00026311	181.327
WBGene00044901	Y41G9A.10	773.91	-0.550615	0.067791	-8.12224	4.58e-16	1.08e-13	1.31177
WBGene00016403	grsp-3	453.316	-0.55619	0.117812	-4.72099	2.35e-06	9.28e-05	4.71569
WBGene00014826	R13H4.2	6886.02	-0.564383	0.106004	-5.32414	1.01e-07	5.93e-06	27.6435
WBGene00011446	T04F8.8	2278.17	-0.566052	0.0929745	-6.08825	1.14e-09	1.07e-07	5.28711
WBGene00018259	F41B4.3	983.85	-0.570423	0.0994821	-5.73393	9.81e-09	7.81e-07	28.743
WBGene00016677	C45G9.6	2501.24	-0.575649	0.0650446	-8.85006	8.75e-19	2.78e-16	5.71917
WBGene00020486	T13C5.6	384.148	-0.579056	0.153072	-3.78289	0.00015502	0.00318302	2.93744
WBGene00008546	gfat-1	3523.25	-0.579718	0.103272	-5.6135	1.98e-08	1.43e-06	8.43895
WBGene00019310	K02E7.5	203.979	-0.584793	0.209886	-2.78625	0.00533224	0.0467666	13.2543
WBGene00017437	nmgp-1	290.576	-0.586787	0.110833	-5.29435	1.19e-07	6.91e-06	3.90848
WBGene00002269	lec-6	5549.44	-0.590437	0.115663	-5.10478	3.31e-07	1.65e-05	17.3209
WBGene00008572	F08B12.4	2974.73	-0.590567	0.0676713	-8.727	2.62e-18	7.87e-16	211.536
WBGene00020200	T04A6.1	823.748	-0.590861	0.109625	-5.38983	7.05e-08	4.44e-06	3.21386
WBGene00009818	acbp-3	417.933	-0.601638	0.18722	-3.21354	0.00131108	0.0165384	24.8954
WBGene00000739	col-166	15577.3	-0.602372	0.159333	-3.78059	0.00015646	0.00320789	52.7522
WBGene00006408	tag-18	1399.24	-0.604247	0.102835	-5.87591	4.21e-09	3.61e-07	10.7207
WBGene00001429	fkb-4	446.111	-0.605556	0.115245	-5.2545	1.48e-07	8.3e-06	40.4945
WBGene00001577	gem-4	1141.65	-0.609449	0.121363	-5.0217	5.12e-07	2.39e-05	35.2416
WBGene00019495	sdz-24	4945.77	-0.611164	0.152727	-4.00167	6.29e-05	0.0015308	1.16496
WBGene00010225	ttr-31	864.338	-0.611923	0.162016	-3.77694	0.00015877	0.00323998	15.3607
WBGene00007551	C13C4.7	246.122	-0.619051	0.098848	-6.26266	3.78e-10	3.89e-08	2.3776
WBGene00000784	cpr-4	4129.17	-0.621463	0.154768	-4.01544	5.93e-05	0.00146565	1.22247
WBGene00020339	ttr-59	1123.19	-0.622544	0.106017	-5.87213	4.3e-09	3.67e-07	6.50538
WBGene00003769	nlp-31	2730.25	-0.629476	0.204684	-3.07536	0.00210251	0.0235908	16.2293
WBGene00012383	ttr-17	5766.69	-0.631732	0.120867	-5.22668	1.73e-07	9.36e-06	15.7615
WBGene00022813	ZK742.3	81.3501	-0.646419	0.208193	-3.10491	0.0019034	0.0219249	1.37671
WBGene00000082	adt-1	386.975	-0.648006	0.148776	-4.35558	1.33e-05	0.00042428	3.24454
WBGene00000986	dhs-23	39.5341	-0.65402	0.231896	-2.82032	0.00479759	0.0435785	2.09665
WBGene00010539	ttr-2	1398.11	-0.658873	0.122603	-5.37403	7.7e-08	4.81e-06	24.1364
WBGene00019328	clec-149	619.96	-0.665228	0.0768541	-8.65572	4.9e-18	1.45e-15	1.11176
WBGene00007573	C14B1.2	88.2766	-0.670004	0.158419	-4.22932	2.34e-05	0.00068905	3.49191
WBGene00003497	mup-4	9847.03	-0.670288	0.0935793	-7.16278	7.91e-13	1.31e-10	3.86501
WBGene00001984	hog-1	116.563	-0.681652	0.190968	-3.56945	0.00035773	0.0062255	1.31934
WBGene00013531	Y73F8A.26	233.647	-0.690318	0.241199	-2.86203	0.00420939	0.0397407	2.40978
WBGene00011235	suro-1	275.838	-0.694003	0.215678	-3.21778	0.00129187	0.0163834	15.2023
WBGene00000370	ccg-1	11115.8	-0.696779	0.0597554	-11.6605	2.03e-31	1.4e-28	105.448
WBGene00015805	C15H9.11	1951.67	-0.708396	0.0612111	-11.573	5.65e-31	3.59e-28	1.31773
WBGene00002094	ins-11	37.7554	-0.709271	0.207619	-3.41622	0.00063497	0.00958831	2.09253
WBGene00015913	C17F4.7	9927.51	-0.711129	0.0802968	-8.85626	8.27e-19	2.69e-16	2.00145
WBGene00001478	fmo-3	1137.34	-0.711572	0.215244	-3.30588	0.00094678	0.0129569	2.00333
WBGene00016746	C48B6.10	974.69	-0.726825	0.105943	-6.86056	6.86e-12	9.87e-10	11.6091
WBGene00012615	dct-16	275.795	-0.728611	0.169058	-4.30983	1.63e-05	0.00051115	3.02621
WBGene00019314	K02E7.10	56.4852	-0.742022	0.17667	-4.20004	2.67e-05	0.00076149	1.07168
WBGene00020335	ttr-30	914.487	-0.74226	0.112026	-6.62576	3.45e-11	4.3e-09	4.97523
WBGene00013181	Y53H1B.2	4585.18	-0.750991	0.0860166	-8.73077	2.53e-18	7.75e-16	11.4909
WBGene00010470	cdr-4	704.775	-0.753215	0.111727	-6.74158	1.57e-11	2.11e-09	3.34745
WBGene00045253	F46C3.6	195.132	-0.759324	0.275486	-2.7563	0.00584586	0.0495895	1.16684
WBGene00001392	far-8	592.263	-0.777411	0.14106	-5.5112	3.56e-08	2.4e-06	2.62577
WBGene00019760	calu-1	4721.08	-0.77986	0.136968	-5.69373	1.24e-08	9.48e-07	183.629
WBGene00001522	gbh-1	90.6131	-0.789048	0.188705	-4.18139	2.9e-05	0.00081689	12.5245
WBGene00001692	grd-3	688.877	-0.795966	0.193563	-4.11218	3.92e-05	0.00105303	2.42642
WBGene00010050	F54D5.4	1390.93	-0.800295	0.100712	-7.94636	1.92e-15	4.18e-13	1.04319
WBGene00194717	ZC239.22	63.7334	-0.80445	0.202104	-3.98038	6.88e-05	0.00163374	1.54794
WBGene00003090	lys-1	4246.83	-0.806059	0.19109	-4.21822	2.46e-05	0.00071247	1.88871
WBGene00045400	C54D10.13	31.365	-0.807513	0.236482	-3.41469	0.00063855	0.00962482	5.4489
WBGene00003963	pdi-2	24057	-0.813881	0.121532	-6.69687	2.13e-11	2.77e-09	51.1534
WBGene00010661	tyr-2	2267.14	-0.822486	0.171009	-4.80961	1.51e-06	6.23e-05	9.88792
WBGene00005648	srp-7	7147.88	-0.827208	0.0860016	-9.61852	6.68e-22	2.57e-19	62.5008
WBGene00013884	ZC412.3	1715.69	-0.829586	0.0746393	-11.1146	1.07e-28	5.34e-26	6.14464
WBGene00001045	dnj-27	1262.81	-0.832099	0.122364	-6.80019	1.04e-11	1.43e-09	15.514
WBGene00009620	fip-5	648.915	-0.833059	0.0987681	-8.43449	3.33e-17	8.6e-15	4.48751
WBGene00003485	mua-6	1436.94	-0.873007	0.0774283	-11.275	1.74e-29	9.02e-27	1.5573
WBGene00010856	M04C9.1	385.867	-0.877287	0.0815174	-10.762	5.21e-27	2.53e-24	13.0633
WBGene00011112	R07E5.4	92.2569	-0.908384	0.303818	-2.98989	0.00279073	0.0290117	131.74
WBGene00009331	F32D8.7	209.117	-0.92361	0.254418	-3.63029	0.00028311	0.00514883	6.89199
WBGene00020149	T01D1.4	209.428	-0.92576	0.308277	-3.00301	0.00267323	0.0280901	1.09417
WBGene00206361	K02G10.15	75.0871	-0.932576	0.172415	-5.40891	6.34e-08	4.04e-06	3.92431
WBGene00015932	C17H12.6	29.6365	-0.93474	0.295675	-3.16138	0.00157022	0.0189549	3.14833
WBGene00016029	elf-1	105.454	-0.939258	0.336914	-2.78783	0.00530625	0.0465634	8.65968
WBGene00006538	tbb-4	1779.82	-0.94317	0.0730544	-12.9105	3.93e-38	5e-35	1.16109
WBGene00000191	arl-7	202.954	-0.986829	0.116766	-8.45137	2.88e-17	7.56e-15	1.85233
WBGene00015152	B0348.2	72.7891	-1.02612	0.169353	-6.05903	1.37e-09	1.28e-07	2.03528
WBGene00045475	T07A5.7	41.2161	-1.03752	0.20885	-4.96776	6.77e-07	3.11e-05	1.11489
WBGene00009787	F46F2.3	2540.71	-1.06959	0.100007	-10.6951	1.07e-26	5.07e-24	4.86278
WBGene00000740	col-167	2018.56	-1.0886	0.385449	-2.82423	0.00473941	0.0431923	26.3963
WBGene00011540	T06E6.10	472.777	-1.09266	0.108426	-10.0775	6.95e-24	2.95e-21	10.5634
WBGene00010573	chtb-1	1672.27	-1.12078	0.365974	-3.06246	0.00219527	0.0244001	1.54492
WBGene00011260	cnnm-5	18.4914	-1.13236	0.361023	-3.13652	0.00170967	0.0202396	2.45403
WBGene00018465	F45E1.4	821.323	-1.14834	0.14792	-7.76325	8.28e-15	1.73e-12	5.4096
WBGene00021883	Y54G2A.18	6337.05	-1.15557	0.0779896	-14.817	1.14e-49	3.77e-46	97.3245
WBGene00017484	F15E6.3	2883.51	-1.16586	0.192671	-6.05105	1.44e-09	1.34e-07	9.47434
WBGene00013263	txdc-12.1	706.754	-1.17623	0.242662	-4.84719	1.25e-06	5.27e-05	96.5107
WBGene00043998	T21C12.8	43.5084	-1.19067	0.24662	-4.82796	1.38e-06	5.76e-05	1.12774
WBGene00000602	col-13	58.7453	-1.20868	0.222919	-5.42209	5.89e-08	3.79e-06	7.63647
WBGene00008132	gale-1	1200.45	-1.22093	0.0898427	-13.5896	4.62e-42	9.55e-39	50.6047
WBGene00004144	srlf-35	886.638	-1.2999	0.147662	-8.8032	1.33e-18	4.15e-16	1.39977
WBGene00001077	dpy-18	3580.3	-1.34743	0.167782	-8.03086	9.68e-16	2.19e-13	60.3131
WBGene00015759	C14C6.5	3848.05	-1.38854	0.105715	-13.1347	2.08e-39	3.83e-36	3.01462
WBGene00194928	ZC513.14	360.325	-1.39301	0.153021	-9.10343	8.75e-20	3.02e-17	1.91072
WBGene00021002	W03F9.4	387.344	-1.41946	0.351659	-4.03648	5.43e-05	0.00136891	96.4937
WBGene00002008	hsp-4	5701.19	-1.43064	0.290389	-4.92663	8.37e-07	3.72e-05	51.5873
WBGene00018487	F46C8.8	120.373	-1.47427	0.303301	-4.86073	1.17e-06	4.96e-05	1.4707
WBGene00015046	nlp-34	2151.33	-1.49311	0.287265	-5.19769	2.02e-07	1.08e-05	2.40584
WBGene00020976	oac-51	150.989	-1.58797	0.4478	-3.54616	0.00039089	0.00666029	2.16078
WBGene00000512	ckb-2	781.27	-1.6301	0.139961	-11.6468	2.38e-31	1.58e-28	3.94593
WBGene00044631	bus-18	70.5505	-1.68798	0.339576	-4.97085	6.67e-07	3.07e-05	5.07741
WBGene00219436	C49H3.16	32.6636	-1.74585	0.590476	-2.95669	0.0031096	0.031515	1.5675
WBGene00015645	lips-7	23.4858	-1.7606	0.422847	-4.16368	3.13e-05	0.00086668	3.74904
WBGene00018358	erp-44.3	127.804	-1.79455	0.208442	-8.60935	7.35e-18	2.13e-15	4.0762
WBGene00007804	C29F3.3	59.9104	-1.85711	0.319423	-5.81397	6.1e-09	5.05e-07	1.67757
WBGene00004230	ptr-16	89.4837	-1.8739	0.561397	-3.33793	0.00084406	0.0118988	6.98639
WBGene00019839	R02F11.1	320.169	-1.87615	0.60523	-3.0999	0.00193584	0.0222179	1.70204
WBGene00018682	aagr-4	469.982	-2.10747	0.322091	-6.54308	6.03e-11	7.23e-09	1.18138
WBGene00009895	scl-2	8116.63	-2.13391	0.177629	-12.0133	3.02e-33	2.63e-30	1.46726
WBGene00005018	sqt-3	4561.94	-2.22122	0.778303	-2.85392	0.00431829	0.0404687	2.04762
WBGene00001075	dpy-14	2732	-2.32464	0.841472	-2.76258	0.00573456	0.0491162	9.80641
WBGene00001076	dpy-17	3183.97	-2.36406	0.81628	-2.89614	0.00377781	0.0364777	23.9471
WBGene00006947	wrt-1	225.504	-2.9667	0.93509	-3.17263	0.00151062	0.0184236	4.51343

## Sheet: Muscle expressed
WBGeneID	Gene	baseMean	log2FoldChange	lfcSE	stat	pvalue	padj
WBGene00000006	aat-5	6369.23	0.253608	0.0513203	4.94167	7.75e-07	3.5e-05
WBGene00000065	act-3	14349.3	-0.493797	0.111383	-4.43333	9.28e-06	0.00030961
WBGene00000066	act-4	95919.6	-0.212104	0.0531531	-3.99043	6.6e-05	0.00158653
WBGene00000107	alh-1	15328.4	0.355778	0.060231	5.9069	3.49e-09	3.05e-07
WBGene00000114	alh-8	175216	0.421931	0.0855334	4.93294	8.1e-07	3.63e-05
WBGene00000178	aqp-10	3320.31	-0.151416	0.0534987	-2.83026	0.00465097	0.0425739
WBGene00000190	warf-1	910.518	-2.74894	0.170976	-16.0779	3.64e-58	3.02e-54
WBGene00000191	arl-7	202.954	-0.986829	0.116766	-8.45137	2.88e-17	7.56e-15
WBGene00000217	asp-4	11197.7	-0.314935	0.0981173	-3.20978	0.00132837	0.0166675
WBGene00000266	bre-1	1643.65	-0.406758	0.102456	-3.97008	7.18e-05	0.0016909
WBGene00000294	cas-1	5765.16	-0.182127	0.0625724	-2.91066	0.00360672	0.035383
WBGene00000370	ccg-1	11115.8	-0.696779	0.0597554	-11.6605	2.03e-31	1.4e-28
WBGene00000377	cct-1	13501.5	0.220415	0.0566262	3.89246	9.92e-05	0.00220737
WBGene00000378	cct-2	11616.5	0.25249	0.0598797	4.21662	2.48e-05	0.000716281
WBGene00000379	cct-4	12634.6	0.315469	0.0633054	4.9833	6.25e-07	2.89e-05
WBGene00000380	cct-5	21881.1	0.151095	0.0484509	3.11851	0.00181767	0.0211553
WBGene00000381	cct-6	6536.29	0.242807	0.059085	4.10946	3.97e-05	0.00106207
WBGene00000397	cdh-5	299.366	-1.45458	0.508175	-2.86236	0.00420503	0.0397221
WBGene00000424	ced-10	2089.49	-0.146281	0.0462065	-3.16582	0.00154649	0.0187257
WBGene00000475	cey-4	8569.22	-0.220026	0.0532984	-4.12819	3.66e-05	0.000996906
WBGene00000490	che-11	1838.09	-0.282646	0.0840564	-3.36258	0.000772188	0.0111031
WBGene00000510	cka-2	1166.22	-0.171561	0.0599232	-2.86302	0.00419619	0.039684
WBGene00000512	ckb-2	781.27	-1.6301	0.139961	-11.6468	2.38e-31	1.58e-28
WBGene00000521	cky-1	37.2891	-1.7695	0.523056	-3.38301	0.000716966	0.0105253
WBGene00000535	cpi-1	793.77	-0.430858	0.116259	-3.706	0.000210556	0.00404727
WBGene00000542	clp-1	31873.9	0.162843	0.0576371	2.82531	0.00472343	0.0430704
WBGene00000602	col-13	58.7453	-1.20868	0.222919	-5.42209	5.89e-08	3.79e-06
WBGene00000650	col-74	1043.7	-1.87991	0.647431	-2.90365	0.00368839	0.0359389
WBGene00000728	col-155	876.677	-0.382543	0.0810339	-4.72078	2.35e-06	9.28e-05
WBGene00000740	col-167	2018.56	-1.0886	0.385449	-2.82423	0.00473941	0.0431923
WBGene00000779	cpn-3	8917.06	-0.354101	0.0866934	-4.08453	4.42e-05	0.00115293
WBGene00000781	cpr-1	7945.5	-0.458174	0.10886	-4.20884	2.57e-05	0.000740084
WBGene00000782	cpr-2	22262.8	0.790327	0.149028	5.3032	1.14e-07	6.63e-06
WBGene00000796	crn-3	5673.56	0.297029	0.0919127	3.23165	0.00123079	0.0158518
WBGene00000800	cars-1	9237.06	0.368082	0.0843503	4.36372	1.28e-05	0.00041171
WBGene00000802	crt-1	97782.5	-0.229644	0.0425708	-5.39441	6.88e-08	4.34e-06
WBGene00000813	csn-1	1633.19	-0.145185	0.0486463	-2.98449	0.00284047	0.0293995
WBGene00000820	csp-2	334.878	-0.69711	0.100491	-6.93705	4e-12	6.02e-10
WBGene00000854	cux-7	1723.86	0.138426	0.0472044	2.93247	0.00336273	0.0335462
WBGene00000915	hsp-90	54555.9	0.241482	0.0567204	4.25741	2.07e-05	0.000623442
WBGene00000923	daf-31	1342.64	0.151239	0.0546337	2.76824	0.00563597	0.0485793
WBGene00000942	deb-1	22321.3	-0.249885	0.0512152	-4.87912	1.07e-06	4.57e-05
WBGene00000951	deg-3	777.179	-0.28941	0.103308	-2.80142	0.00508778	0.0450764
WBGene00000983	dhs-20	952.743	0.463176	0.159329	2.90704	0.00364865	0.0356675
WBGene00000992	dhs-29	372.794	-0.501651	0.16667	-3.00985	0.00261378	0.0276941
WBGene00001000	dim-1	8223.45	-0.371164	0.111944	-3.31563	0.000914377	0.0126641
WBGene00001005	dlc-1	3769.63	-0.183315	0.0476499	-3.84712	0.000119514	0.00255549
WBGene00001008	dlk-1	13885.6	-0.194819	0.053752	-3.6244	0.000289638	0.00524454
WBGene00001020	dnj-2	382.928	-0.367476	0.120027	-3.0616	0.0022016	0.0244212
WBGene00001028	dnj-10	1771.02	0.219389	0.0552265	3.97253	7.11e-05	0.0016789
WBGene00001030	dnj-12	12611.7	0.213887	0.0358458	5.96687	2.42e-09	2.21e-07
WBGene00001037	dnj-19	7275.91	0.168962	0.0434422	3.88935	0.000100512	0.00222987
WBGene00001047	dnj-29	6727.8	-0.161066	0.0490211	-3.28564	0.00101749	0.013703
WBGene00001055	dpf-2	1042.62	-0.330466	0.112526	-2.9368	0.00331616	0.0331816
WBGene00001077	dpy-18	3580.3	-1.34743	0.167782	-8.03086	9.68e-16	2.19e-13
WBGene00001094	dars-1	6084.7	0.14075	0.0456868	3.08075	0.00206482	0.023358
WBGene00001102	dsh-2	549.676	-0.308923	0.0800341	-3.85989	0.000113436	0.00245087
WBGene00001130	dyn-1	10242.8	-0.187389	0.0584757	-3.20456	0.0013527	0.0169343
WBGene00001160	efk-1	9688.95	0.384471	0.0978856	3.92776	8.57e-05	0.00195186
WBGene00001230	eif-3.G	5962.36	0.177439	0.0638429	2.77931	0.00544749	0.0474256
WBGene00001235	elb-1	655.521	-0.191101	0.0620001	-3.08228	0.00205423	0.02327
WBGene00001239	elo-1	8916.78	0.425617	0.0781918	5.44325	5.23e-08	3.43e-06
WBGene00001320	ent-1	1771.44	0.18531	0.0651604	2.84391	0.00445639	0.0412952
WBGene00001328	epi-1	5688.37	-0.382376	0.120652	-3.16925	0.00152835	0.0186261
WBGene00001333	erm-1	15667.5	0.130815	0.0376981	3.47006	0.000520335	0.00820928
WBGene00001334	ero-1	2357.78	-0.211581	0.0527256	-4.01288	6e-05	0.00147503
WBGene00001338	ears-2	1178.66	0.207094	0.067587	3.06411	0.0021832	0.0242969
WBGene00001385	far-1	39975.1	-0.289956	0.0704311	-4.11688	3.84e-05	0.00103514
WBGene00001390	far-6	1400.17	-0.367404	0.0817324	-4.49521	6.95e-06	0.000240637
WBGene00001392	far-8	592.263	-0.777411	0.14106	-5.5112	3.56e-08	2.4e-06
WBGene00001425	fis-2	788.282	-0.197075	0.0702098	-2.80694	0.0050015	0.0445539
WBGene00001426	fkb-1	3553.84	-0.18749	0.0458409	-4.09001	4.31e-05	0.00113138
WBGene00001428	fkb-3	647.133	-0.541175	0.15279	-3.54194	0.00039719	0.00674896
WBGene00001429	fkb-4	446.111	-0.605556	0.115245	-5.2545	1.48e-07	8.3e-06
WBGene00001453	flp-10	1352.62	0.279213	0.0750205	3.72182	0.00019779	0.00387846
WBGene00001483	fog-3	60.2942	0.581062	0.18009	3.22651	0.00125309	0.016064
WBGene00001501	ftn-2	8924.98	0.1841	0.0441672	4.16824	3.07e-05	0.000855942
WBGene00001535	gcy-8	887.663	0.250691	0.0729887	3.43466	0.000593299	0.00909176
WBGene00001540	gcy-14	86.8338	0.655483	0.203282	3.2245	0.00126195	0.0161321
WBGene00001572	gei-15	3298.69	-0.320927	0.0759114	-4.22765	2.36e-05	0.000690006
WBGene00001598	glh-1	2404.65	0.28198	0.064742	4.35545	1.33e-05	0.000424275
WBGene00001602	gln-1	1811.64	0.178539	0.0436229	4.09278	4.26e-05	0.00112149
WBGene00001627	gly-2	688.592	-0.203248	0.0718506	-2.82876	0.00467291	0.0427274
WBGene00001629	gly-4	2391.35	-0.324629	0.0721531	-4.49917	6.82e-06	0.000237192
WBGene00001638	gly-13	1201.21	-0.194652	0.0634789	-3.0664	0.00216652	0.0241942
WBGene00001685	gpd-3	48955.2	0.345211	0.0801799	4.30545	1.67e-05	0.000518412
WBGene00001714	grl-5	64.3025	-1.77348	0.609138	-2.91145	0.00359751	0.0353136
WBGene00001750	gst-2	302.32	0.530878	0.149223	3.55761	0.000374245	0.00645183
WBGene00001775	gst-27	2226.64	0.372391	0.0657356	5.66498	1.47e-08	1.11e-06
WBGene00001794	gta-1	14899.2	0.257462	0.0340781	7.55507	4.19e-14	7.96e-12
WBGene00001854	hil-3	6104.24	-0.324872	0.0657559	-4.94058	7.79e-07	3.51e-05
WBGene00001863	him-4	22023.4	0.304311	0.0996885	3.05262	0.00226854	0.0250129
WBGene00001945	his-71	7714.34	-0.18346	0.0624664	-2.93693	0.00331476	0.0331816
WBGene00001980	hmr-1	11420	-0.430579	0.106667	-4.03666	5.42e-05	0.00136891
WBGene00002005	hsp-1	28088.7	0.316589	0.0866861	3.65214	0.000260068	0.00480371
WBGene00002007	hsp-3	28323.3	-0.426679	0.10541	-4.04779	5.17e-05	0.0013144
WBGene00002008	hsp-4	5701.19	-1.43064	0.290389	-4.92663	8.37e-07	3.72e-05
WBGene00002010	hsp-6	27537.9	0.379147	0.0795465	4.76635	1.88e-06	7.59e-05
WBGene00002012	hsp-12.3	592.764	1.42912	0.377332	3.78743	0.000152215	0.00313718
WBGene00002054	ifb-2	67893.1	0.386056	0.0557421	6.92576	4.34e-12	6.41e-10
WBGene00002070	ile-1	2249.64	-0.491969	0.0980514	-5.01746	5.24e-07	2.44e-05
WBGene00002153	iars-2	1879.7	0.350725	0.0715904	4.89905	9.63e-07	4.16e-05
WBGene00002191	kin-3	24106.9	0.220127	0.0551351	3.9925	6.54e-05	0.0015773
WBGene00002250	lap-2	7562.34	0.272855	0.0853081	3.19847	0.0013816	0.0171921
WBGene00002264	lec-1	27351.5	-0.150076	0.0481208	-3.11873	0.00181629	0.0211553
WBGene00002268	lec-5	5307.07	-0.402082	0.0785751	-5.11716	3.1e-07	1.57e-05
WBGene00002783	let-607	9580.04	-0.238775	0.0645463	-3.69928	0.000216214	0.00414639
WBGene00002804	let-630	1572.21	0.181182	0.0519516	3.48752	0.000487524	0.00786406
WBGene00002850	let-716	6698.64	0.227402	0.0685998	3.31491	0.000916714	0.0126641
WBGene00002978	lev-11	92384.4	-0.233235	0.0386304	-6.03762	1.56e-09	1.45e-07
WBGene00002983	lgx-1	459.477	-1.26819	0.417409	-3.03824	0.00237964	0.0258758
WBGene00003090	lys-1	4246.83	-0.806059	0.19109	-4.21822	2.46e-05	0.000712467
WBGene00003099	lys-10	30.5806	-1.78642	0.333778	-5.3521	8.69e-08	5.27e-06
WBGene00003153	mca-3	36598.9	-0.216831	0.0626517	-3.4609	0.000538383	0.00843772
WBGene00003163	mdl-1	7146.57	-0.424722	0.151378	-2.80571	0.00502066	0.0446971
WBGene00003169	mec-5	1328.28	-0.387855	0.0722903	-5.36525	8.08e-08	5.01e-06
WBGene00003209	mel-26	3090.27	0.154859	0.0489589	3.16304	0.0015613	0.0188747
WBGene00003249	mig-18	483.967	-0.495762	0.123572	-4.01192	6.02e-05	0.00147889
WBGene00003369	mlc-1	45378.9	-0.329107	0.0595024	-5.53098	3.18e-08	2.16e-06
WBGene00003375	mlp-1	1191.99	-0.289103	0.104835	-2.75771	0.00582078	0.049402
WBGene00003393	mog-5	2682.26	0.163725	0.0562621	2.91005	0.00361371	0.0354306
WBGene00003495	mup-2	28885.8	-0.424946	0.0412476	-10.3023	6.88e-25	3.08e-22
WBGene00003549	nas-31	2017.99	0.191326	0.0605573	3.15943	0.00158081	0.0190248
WBGene00003583	ndx-6	738.857	0.2483	0.0763664	3.25143	0.00114827	0.0150466
WBGene00003588	nex-1	6293.11	-0.246863	0.0565038	-4.36896	1.25e-05	0.00040353
WBGene00003596	ngp-1	36729.3	0.203315	0.0714767	2.84449	0.00444819	0.0412654
WBGene00003597	nhl-1	5270.58	0.210131	0.0643066	3.26765	0.00108446	0.0143582
WBGene00003627	nhr-34	5206.25	0.278993	0.0675394	4.13081	3.61e-05	0.000988869
WBGene00003659	nhr-69	2031.05	0.323086	0.100284	3.2217	0.00127431	0.0162104
WBGene00003689	nhr-99	646.724	0.471378	0.137788	3.42103	0.000623856	0.00944677
WBGene00003694	nhr-104	837.365	0.220757	0.0661812	3.33565	0.000851011	0.0119662
WBGene00003733	nhx-5	2287.14	-0.298787	0.0532229	-5.61389	1.98e-08	1.43e-06
WBGene00003741	nlp-3	3737.17	0.25083	0.0719073	3.48825	0.0004862	0.00785801
WBGene00003821	nst-1	19839.9	0.239769	0.0710698	3.37371	0.000741628	0.0107958
WBGene00003893	ost-1	24320.7	-0.321946	0.0543971	-5.91845	3.25e-09	2.88e-07
WBGene00003930	pat-3	5883.73	-0.251267	0.0798478	-3.14682	0.00165056	0.0197233
WBGene00003934	pat-10	43246.1	-0.154315	0.0554467	-2.78313	0.00538376	0.0470688
WBGene00003941	pbo-1	3198.61	0.351855	0.0629903	5.58586	2.33e-08	1.64e-06
WBGene00003962	pdi-1	8430.01	-0.355107	0.0555492	-6.39265	1.63e-10	1.78e-08
WBGene00003963	pdi-2	24057	-0.813881	0.121532	-6.69687	2.13e-11	2.77e-09
WBGene00003964	pdi-3	24438.4	-0.276098	0.0470281	-5.87091	4.33e-09	3.68e-07
WBGene00003969	pef-1	1696.15	-0.21519	0.0773572	-2.78177	0.00540629	0.0472159
WBGene00003982	pes-9	6060.64	0.198534	0.0494143	4.01774	5.88e-05	0.00145361
WBGene00004013	pha-4	5374.84	-0.200682	0.063889	-3.1411	0.00168314	0.0200258
WBGene00004062	pmp-5	534.045	1.1544	0.0961909	12.0011	3.51e-33	2.9e-30
WBGene00004092	ppt-1	96.6188	-1.07215	0.216024	-4.9631	6.94e-07	3.18e-05
WBGene00004119	pqn-31	1891.25	-0.2717	0.0882145	-3.07999	0.00207009	0.0233868
WBGene00004123	pqn-36	1153.48	-0.616152	0.0955651	-6.44746	1.14e-10	1.27e-08
WBGene00004135	pqn-48	10505.3	-0.259517	0.0852591	-3.04386	0.00233565	0.0255318
WBGene00004143	pqn-59	36063.1	0.401085	0.0828822	4.83921	1.3e-06	5.48e-05
WBGene00004145	pqn-62	11102	0.427934	0.0873038	4.90166	9.5e-07	4.13e-05
WBGene00004175	pqn-96	709.347	-0.232299	0.0662282	-3.50756	0.000452239	0.00742516
WBGene00004186	prpf-4	4468.21	0.210879	0.0369159	5.71241	1.11e-08	8.66e-07
WBGene00004203	swsn-1	2294.15	-0.201831	0.061504	-3.28159	0.00103224	0.0138665
WBGene00004217	ptr-2	425.552	-0.77668	0.223803	-3.47038	0.000519723	0.00820746
WBGene00004246	puf-10	129.671	-0.835054	0.159338	-5.24078	1.6e-07	8.79e-06
WBGene00004248	pus-1	1628.08	0.162864	0.049792	3.27089	0.00107211	0.0142632
WBGene00004249	pvf-1	2015.32	-0.156115	0.0563498	-2.77046	0.00559779	0.0483778
WBGene00004303	ran-2	3539.72	0.17471	0.045073	3.87615	0.000106123	0.00232627
WBGene00004342	rfs-1	355.378	0.412774	0.121415	3.39969	0.000674617	0.0100598
WBGene00004358	rhr-1	5003.81	0.284194	0.074473	3.81607	0.000135594	0.00283702
WBGene00004363	ric-3	1855.61	-0.164887	0.0545608	-3.02208	0.00251048	0.0269445
WBGene00004369	rig-1	2801.71	-0.185202	0.0638005	-2.90283	0.00369813	0.0359389
WBGene00004393	rnt-1	578.827	-0.266754	0.07071	-3.77251	0.000161616	0.00328138
WBGene00004401	rom-2	579.26	0.229995	0.0821744	2.79886	0.00512837	0.0453147
WBGene00004403	rom-4	1613.99	-0.166237	0.0595655	-2.79082	0.00525746	0.0462247
WBGene00004405	rop-1	4022.38	0.296938	0.0669484	4.43533	9.19e-06	0.000307989
WBGene00004409	rla-1	44517.9	-0.193077	0.0622286	-3.10271	0.00191759	0.0220389
WBGene00004426	rpl-14	43029.4	-0.159158	0.0574081	-2.77239	0.00556464	0.0482084
WBGene00004434	rpl-22	39627.5	-0.163769	0.056081	-2.92023	0.00349774	0.0345982
WBGene00004445	rpl-31	35310.9	-0.204364	0.0630516	-3.24121	0.00119022	0.0154133
WBGene00004456	rpl-43	30791.7	-0.258545	0.0672145	-3.84656	0.000119788	0.00255805
WBGene00004496	rps-27	21948.5	-0.154193	0.0542139	-2.84415	0.00445295	0.0412864
WBGene00004704	rsp-7	3282.32	0.216907	0.0605203	3.58405	0.000338311	0.00596914
WBGene00004754	sec-23	3322.42	-0.365166	0.0792763	-4.60625	4.1e-06	0.000151799
WBGene00004755	sec-24.1	5260.21	-0.296975	0.083099	-3.57375	0.000351906	0.00615
WBGene00004760	sel-2	9278.58	0.398139	0.0716926	5.55342	2.8e-08	1.95e-06
WBGene00004766	sel-9	3623.73	-0.247425	0.0526349	-4.70078	2.59e-06	0.00010164
WBGene00004788	sft-4	3472.42	-0.290343	0.0535255	-5.42438	5.82e-08	3.77e-06
WBGene00004829	sli-1	2274.83	-0.209254	0.0608868	-3.43676	0.000588713	0.00902984
WBGene00004854	slt-1	3617.24	-0.172362	0.0521052	-3.30796	0.000939791	0.0129075
WBGene00004879	smg-1	14965.8	0.235352	0.0836635	2.81308	0.00490695	0.0441119
WBGene00004926	snt-6	2319.42	0.184766	0.0651302	2.83686	0.00455593	0.0419358
WBGene00004980	spk-1	17946.1	0.13248	0.0400133	3.31089	0.000930008	0.0128157
WBGene00005000	spp-15	1405.39	-0.350099	0.114244	-3.06447	0.00218053	0.0242969
WBGene00005070	srb-5	28.8314	3.34936	0.347135	9.64858	4.98e-22	1.96e-19
WBGene00005269	srh-46	52.5525	0.875989	0.217479	4.02792	5.63e-05	0.00141539
WBGene00005391	srh-175	21.1361	1.10906	0.337101	3.28999	0.0010019	0.0135469
WBGene00005582	sri-70	48.6632	-0.815292	0.204175	-3.99311	6.52e-05	0.00157559
WBGene00005642	srp-1	83.3786	-0.917494	0.222563	-4.1224	3.75e-05	0.00101727
WBGene00005648	srp-7	7147.88	-0.827208	0.0860016	-9.61852	6.68e-22	2.57e-19
WBGene00005663	sars-1	9403.46	0.200307	0.0620079	3.23035	0.00123638	0.0158947
WBGene00005664	sru-1	36.7753	1.12628	0.384764	2.92719	0.00342045	0.0339379
WBGene00006342	sup-37	6729.31	-0.235011	0.0656971	-3.57719	0.000347303	0.00608884
WBGene00006408	tag-18	1399.24	-0.604247	0.102835	-5.87591	4.21e-09	3.61e-07
WBGene00006452	heh-1	1319.03	-0.504238	0.0954364	-5.2835	1.27e-07	7.18e-06
WBGene00006494	zipt-7.2	3371.02	-0.291838	0.0668344	-4.36658	1.26e-05	0.00040716
WBGene00006495	cpna-1	16005.7	-0.207532	0.0736845	-2.8165	0.00485505	0.0438119
WBGene00006531	tba-5	1000.4	-0.366086	0.102219	-3.58137	0.000341794	0.00601137
WBGene00006533	tba-7	2314.1	0.294288	0.0747723	3.93578	8.29e-05	0.00189825
WBGene00006536	tbb-1	6940.14	-0.277107	0.0679499	-4.07811	4.54e-05	0.00118029
WBGene00006585	tni-3	4994.48	-0.429926	0.0603022	-7.12953	1.01e-12	1.65e-10
WBGene00006587	tnt-2	18616.9	-0.308336	0.0776786	-3.96938	7.21e-05	0.00169161
WBGene00006599	tpa-1	9733.9	-0.172171	0.0512391	-3.36014	0.000779022	0.011153
WBGene00006609	tre-3	4498.6	0.212992	0.0466104	4.56962	4.89e-06	0.000177722
WBGene00006627	tsp-1	263.046	-0.589291	0.115619	-5.09682	3.45e-07	1.71e-05
WBGene00006628	tsp-2	290.151	-0.626696	0.175844	-3.56392	0.000365351	0.00633147
WBGene00006643	tsp-17	406.12	-0.452451	0.143089	-3.16202	0.00156676	0.018927
WBGene00006660	twk-5	1785.64	0.245568	0.0813883	3.01724	0.00255084	0.0272544
WBGene00006663	twk-8	4285.71	0.215858	0.0542051	3.98225	6.83e-05	0.00162558
WBGene00006680	twk-28	271.071	-0.318029	0.0854227	-3.723	0.00019687	0.0038696
WBGene00006692	twk-42	314.396	-0.528127	0.0931778	-5.66795	1.45e-08	1.1e-06
WBGene00006718	ubc-23	138.906	-0.346392	0.119199	-2.906	0.00366082	0.0357443
WBGene00006727	ubq-1	38812.1	-0.141605	0.0456763	-3.10018	0.001934	0.0222122
WBGene00006739	ulp-4	15067	0.342105	0.113327	3.01874	0.00253829	0.0271785
WBGene00006764	unc-27	13712	-0.318389	0.0653489	-4.87214	1.1e-06	4.71e-05
WBGene00006785	unc-50	1420.58	-0.205878	0.0694986	-2.96233	0.00305316	0.031057
WBGene00006787	unc-52	19655.4	-0.489003	0.114409	-4.27417	1.92e-05	0.000586896
WBGene00006792	unc-58	1154.55	-0.197859	0.069348	-2.85314	0.00432897	0.0405458
WBGene00006819	unc-87	33857.1	-0.179896	0.0583827	-3.08133	0.00206081	0.0233286
WBGene00006876	vab-10	40030.5	-0.35249	0.106627	-3.30581	0.000947008	0.0129569
WBGene00006935	vars-1	2239.74	0.162311	0.0530308	3.06069	0.00220826	0.0244647
WBGene00006947	wrt-1	225.504	-2.9667	0.93509	-3.17263	0.00151062	0.0184236
WBGene00006955	wrt-9	137.177	-0.851473	0.287615	-2.96047	0.00307174	0.0311665
WBGene00006968	yars-2	1793.58	0.203857	0.0616835	3.30489	0.000950151	0.0129851
WBGene00007010	alx-1	6264.61	-0.161473	0.0516515	-3.12621	0.00177076	0.020755
WBGene00007023	mdt-27	2328.95	0.270431	0.0896285	3.01724	0.00255088	0.0272544
WBGene00007024	plin-1	3368.95	-0.505956	0.0851909	-5.93908	2.87e-09	2.56e-07
WBGene00007048	nfx-1	3498.09	0.188531	0.0517482	3.64323	0.000269237	0.00493452
WBGene00007058	dmd-6	8812.59	0.249631	0.0830779	3.00479	0.00265765	0.0279442
WBGene00007091	eri-12	13161.5	0.161928	0.0459183	3.52644	0.000421186	0.00706244
WBGene00007107	pfd-4	917.415	0.162392	0.0559702	2.9014	0.003715	0.0360606
WBGene00007108	gspd-1	2106.3	0.325556	0.117929	2.7606	0.00576947	0.0491936
WBGene00007124	B0250.7	126.641	0.592156	0.15787	3.75091	0.000176191	0.00353451
WBGene00007131	pals-26	221.504	0.473958	0.107738	4.39917	1.09e-05	0.000356835
WBGene00007150	acly-2	1149.85	-0.258532	0.0603682	-4.28259	1.85e-05	0.000567216
WBGene00007159	B0379.7	457.957	0.534534	0.102168	5.23193	1.68e-07	9.13e-06
WBGene00007175	B0395.3	2738.93	-0.133804	0.0483791	-2.76573	0.00567951	0.0487783
WBGene00007181	B0462.1	252.228	-0.705534	0.0938141	-7.52055	5.45e-14	1e-11
WBGene00007185	nlp-36	1996.36	-0.218039	0.064628	-3.37376	0.000741486	0.0107958
WBGene00007202	B0564.2	278.611	0.265307	0.0946444	2.8032	0.00505982	0.0449049
WBGene00007235	ahsa-1	4522.44	0.210505	0.0707658	2.97467	0.00293303	0.0300754
WBGene00007323	fbxa-155	63.79	1.4262	0.226605	6.29376	3.1e-10	3.25e-08
WBGene00007350	sucl-1	8006.32	-0.181329	0.0494506	-3.66688	0.000245532	0.00459317
WBGene00007352	cdc-48.1	5289.81	-0.191183	0.0426025	-4.48759	7.2e-06	0.000248368
WBGene00007413	pro-2	3827.88	0.192767	0.0641978	3.00271	0.00267585	0.0280998
WBGene00007414	C07E3.3	2335.53	-0.252708	0.0889972	-2.83951	0.00451835	0.0417059
WBGene00007576	dph-1	2952.52	0.286122	0.100476	2.84768	0.00440395	0.0410158
WBGene00007586	ril-2	24459.5	0.343269	0.0701288	4.89483	9.84e-07	4.24e-05
WBGene00007587	mma-1	4420.24	0.152838	0.0546871	2.79478	0.00519357	0.0457687
WBGene00007592	C14H10.2	3470.43	-0.322537	0.11106	-2.90417	0.0036823	0.0359116
WBGene00007614	gnrr-2	1678.56	0.228165	0.0555962	4.10397	4.06e-05	0.00107887
WBGene00007628	C16C10.8	4748.11	0.340374	0.072585	4.68932	2.74e-06	0.000106492
WBGene00007730	C25G4.2	7138.47	0.182676	0.0584406	3.12584	0.00177299	0.0207665
WBGene00007740	C26C6.6	33.5249	1.22692	0.256996	4.77407	1.81e-06	7.36e-05
WBGene00007748	C26E1.2	759.657	0.429886	0.0900808	4.77223	1.82e-06	7.41e-05
WBGene00007756	C27A7.5	2805.96	-0.309867	0.0731693	-4.23493	2.29e-05	0.000673251
WBGene00007761	rad-54.L2	4477.68	0.20156	0.0546132	3.69068	0.000223659	0.00425956
WBGene00007894	C33D3.3	41.7502	0.618857	0.220372	2.80824	0.0049813	0.0444462
WBGene00007898	C33D9.3	558.129	0.262724	0.0948855	2.76886	0.00562533	0.0485651
WBGene00007911	C34B7.1	847.803	-0.222224	0.0593443	-3.74466	0.00018064	0.00359799
WBGene00007919	cup-16	2167.72	-0.316696	0.0873638	-3.62502	0.000288936	0.00523757
WBGene00007924	rsu-1	2323.25	-0.193964	0.0611031	-3.17437	0.00150163	0.0183409
WBGene00007950	C35A5.6	744.576	-0.328347	0.0820778	-4.00044	6.32e-05	0.00153558
WBGene00007980	tif-1A	19080.2	0.227129	0.0652261	3.48217	0.000497362	0.00795298
WBGene00008010	C38D9.2	448.513	-1.14711	0.21013	-5.45903	4.79e-08	3.18e-06
WBGene00008019	C38H2.2	3237.06	-0.331754	0.0440807	-7.52607	5.23e-14	9.72e-12
WBGene00008099	C44H9.4	374.654	-0.456947	0.0891144	-5.12764	2.93e-07	1.5e-05
WBGene00008132	gale-1	1200.45	-1.22093	0.0898427	-13.5896	4.62e-42	9.55e-39
WBGene00008298	C54D10.3	5782.58	0.36753	0.0712104	5.16117	2.45e-07	1.29e-05
WBGene00008301	pals-39	291.882	-0.507632	0.136635	-3.71523	0.000203018	0.00394823
WBGene00008344	C56A3.5	1480.61	0.319705	0.0826736	3.86708	0.000110147	0.00239231
WBGene00008413	D2030.3	1334.42	0.257339	0.0661808	3.88841	0.000100901	0.00223549
WBGene00008447	E01G4.5	240.009	-0.866988	0.115881	-7.48173	7.33e-14	1.32e-11
WBGene00008455	E02H1.1	4170.1	0.300138	0.0704414	4.26082	2.04e-05	0.000618498
WBGene00008511	F01G10.9	87.5114	-0.659789	0.235709	-2.79917	0.00512341	0.0452951
WBGene00008514	mrpl-44	9194.29	0.221085	0.0530302	4.16905	3.06e-05	0.00085511
WBGene00008542	scav-6	674.646	0.223183	0.0785244	2.84221	0.00448023	0.0414234
WBGene00008546	gfat-1	3523.25	-0.579718	0.103272	-5.6135	1.98e-08	1.43e-06
WBGene00008572	F08B12.4	2974.73	-0.590567	0.0676713	-8.727	2.62e-18	7.87e-16
WBGene00008577	F08G2.5	450.338	0.598395	0.207257	2.88722	0.00388666	0.0372678
WBGene00008584	irg-4	34.703	0.975914	0.280508	3.47909	0.000503115	0.0080063
WBGene00008589	nlp-57	302.442	-0.548351	0.121031	-4.53068	5.88e-06	0.000208805
WBGene00008594	clec-57	480.597	0.610696	0.0812214	7.51891	5.52e-14	1e-11
WBGene00008622	F09C8.2	4667.14	-0.122313	0.0414605	-2.9501	0.00317668	0.0320024
WBGene00008624	crld-1	1011.5	-0.166285	0.0600975	-2.76692	0.00565894	0.0486521
WBGene00008636	F10A3.11	17.0595	-1.13114	0.336617	-3.36033	0.000778497	0.011153
WBGene00008664	nubp-1	2464.53	0.193548	0.0514851	3.75931	0.000170385	0.00342633
WBGene00008706	gba-3	1469.42	-0.649141	0.128067	-5.06875	4e-07	1.97e-05
WBGene00008720	F12F6.1	2711.53	-0.304141	0.0656182	-4.63501	3.57e-06	0.000133645
WBGene00008735	F13D2.1	1877.6	-0.190462	0.0669174	-2.84623	0.00442405	0.0411207
WBGene00008745	F13E6.1	4670.72	-0.171035	0.0444542	-3.84743	0.000119363	0.00255549
WBGene00008766	F13G3.6	1142.47	0.272434	0.0809847	3.36402	0.000768173	0.0110839
WBGene00008832	obr-2	3895.24	0.175297	0.039334	4.45661	8.33e-06	0.000281808
WBGene00008852	ubql-1	6060.45	0.167251	0.0419453	3.98735	6.68e-05	0.00160263
WBGene00008857	timm-23	15073.1	0.320791	0.0789211	4.06471	4.81e-05	0.00123786
WBGene00008860	romo-1	593.724	0.189027	0.0664457	2.84483	0.00444356	0.0412456
WBGene00008887	tbcd-1	2483.19	0.179198	0.058769	3.0492	0.00229455	0.0252244
WBGene00008923	F17C11.12	543.784	0.278896	0.0971813	2.86985	0.00410661	0.0390599
WBGene00008975	F20D1.3	5256.16	-0.294923	0.0527459	-5.59139	2.25e-08	1.6e-06
WBGene00009018	F21D9.4	129.083	-0.761998	0.16458	-4.62997	3.66e-06	0.000136323
WBGene00009029	F21H7.3	15.7331	-2.04277	0.447937	-4.56039	5.11e-06	0.000184906
WBGene00009041	cut-3	927.681	-2.30998	0.743988	-3.10486	0.00190369	0.0219249
WBGene00009058	F22E12.1	3639.26	-0.367084	0.0940679	-3.90233	9.53e-05	0.00214433
WBGene00009145	F26A3.7	446.474	0.232808	0.0727331	3.20086	0.00137018	0.0170885
WBGene00009211	wdr-46	2123.15	0.16884	0.0579689	2.91259	0.00358441	0.0352478
WBGene00009266	F30A10.9	9414.58	0.221176	0.0652489	3.38973	0.000699608	0.0103195
WBGene00009334	F32D8.12	1780.57	0.900506	0.300718	2.99452	0.00274873	0.028647
WBGene00009427	fbxa-181	12.4977	1.49309	0.405972	3.67782	0.000235233	0.00445946
WBGene00009439	mlcd-1	1694.61	0.608879	0.175771	3.46405	0.0005321	0.00836403
WBGene00009452	F36A2.2	4932.99	0.300214	0.0837507	3.58462	0.000337575	0.00596756
WBGene00009504	F37B12.1	372.396	-0.45319	0.0930974	-4.86791	1.13e-06	4.8e-05
WBGene00009531	F38B2.4	1371.63	-0.349912	0.0776407	-4.50682	6.58e-06	0.000230256
WBGene00009573	F40E10.5	108.016	-1.86517	0.527827	-3.53368	0.000409819	0.00693508
WBGene00009618	F41E7.2	1039.04	0.332171	0.0673048	4.93533	8e-07	3.6e-05
WBGene00009621	fipr-21	2207.27	-0.383134	0.109216	-3.50804	0.000451413	0.00741896
WBGene00009635	F42F12.3	1107	0.302034	0.091506	3.3007	0.000964451	0.0131156
WBGene00009674	nucb-1	1866.85	-0.327438	0.0960854	-3.40778	0.000654943	0.00982711
WBGene00009711	F44G4.1	12380.3	0.358817	0.0695513	5.15903	2.48e-07	1.3e-05
WBGene00009730	myo-6	10214.5	-0.214493	0.0504388	-4.25255	2.11e-05	0.000635973
WBGene00009734	F45G2.8	478.703	0.243415	0.0762131	3.19387	0.00140379	0.0173898
WBGene00009736	ciao-2B	568.366	0.28696	0.0746462	3.84427	0.00012091	0.00257537
WBGene00009796	F46G10.1	3950.23	0.287784	0.0877107	3.28105	0.0010342	0.013881
WBGene00009829	tmed-10	3039.22	-0.14835	0.0423378	-3.50397	0.00045838	0.00750365
WBGene00009851	F48F7.6	2289.6	-0.277418	0.0531749	-5.21708	1.82e-07	9.83e-06
WBGene00009886	F49E2.2	4914.89	0.234189	0.0591832	3.95702	7.59e-05	0.00176649
WBGene00009925	F52B11.2	921.336	-0.324998	0.0801001	-4.05739	4.96e-05	0.00127528
WBGene00009957	F53B2.8	5712.9	-0.506632	0.134436	-3.76858	0.000164182	0.00332428
WBGene00009971	F53C11.1	472.403	-0.426287	0.139127	-3.06401	0.00218391	0.0242969
WBGene00009993	F53F4.11	14742.8	0.285895	0.0858918	3.32855	0.000872988	0.0122337
WBGene00010042	bcs-1	415.384	0.286605	0.0858248	3.33942	0.000839533	0.0118552
WBGene00010047	F54D1.6	13148.7	-0.190875	0.0532444	-3.58489	0.000337218	0.00596756
WBGene00010055	dhgd-1	1685.76	0.26709	0.0947117	2.82003	0.00480185	0.0435934
WBGene00010059	F54E4.3	3916.65	-0.161156	0.0451765	-3.56725	0.000360749	0.00627143
WBGene00010135	F55H12.4	2147.05	-0.42978	0.135171	-3.17952	0.00147517	0.0180821
WBGene00010139	F56A8.3	2368.55	-0.265201	0.0870365	-3.04701	0.00231131	0.0253661
WBGene00010141	F56A8.5	1572.82	0.320322	0.103097	3.10699	0.00189	0.0218128
WBGene00010174	F56H9.2	24269.2	0.367351	0.092536	3.96982	7.19e-05	0.0016909
WBGene00010304	clpf-1	591.848	0.272121	0.0779632	3.49037	0.00048235	0.00781106
WBGene00010319	F59B10.3	203.711	-0.521465	0.162372	-3.21154	0.00132026	0.0166162
WBGene00010385	H12D21.9	268.892	-0.391192	0.118685	-3.29607	0.000980482	0.0132899
WBGene00010435	pwp-1	8794.53	0.238154	0.0800166	2.9763	0.00291745	0.0300086
WBGene00010440	ttr-51	1256.76	-0.415912	0.0593812	-7.00411	2.49e-12	3.88e-10
WBGene00010450	metl-18	2054.98	0.376964	0.105408	3.57623	0.000348585	0.00610484
WBGene00010470	cdr-4	704.775	-0.753215	0.111727	-6.74158	1.57e-11	2.11e-09
WBGene00010491	K02B7.3	371.404	-0.538386	0.121102	-4.44573	8.76e-06	0.000294665
WBGene00010493	meg-2	66.5507	-0.890874	0.276992	-3.21624	0.00129882	0.016459
WBGene00010496	sec-12	1784.76	-0.154268	0.0452997	-3.4055	0.000660421	0.00988243
WBGene00010503	K02C4.5	2433.8	0.316727	0.0816407	3.87952	0.000104661	0.00230338
WBGene00010562	cdc-48.3	1753.71	0.345839	0.105258	3.28562	0.00101758	0.013703
WBGene00010593	gsnl-1	1017.66	-0.431656	0.123269	-3.50175	0.000462215	0.0075515
WBGene00010625	K07C5.2	586.633	0.381356	0.122299	3.11822	0.00181946	0.021161
WBGene00010628	ceeh-2	555.507	0.478352	0.0877745	5.44979	5.04e-08	3.33e-06
WBGene00010645	fecl-1	1260.54	-0.241809	0.0563993	-4.28745	1.81e-05	0.000557017
WBGene00010667	K08E4.3	339.985	-0.339996	0.10255	-3.31543	0.000915024	0.0126641
WBGene00010677	gtbp-1	5200.74	0.156859	0.0472555	3.31938	0.000902173	0.012547
WBGene00010703	K09A9.6	3683.41	-0.292715	0.0549138	-5.33045	9.8e-08	5.79e-06
WBGene00010795	M01A8.1	411.693	0.308857	0.0989449	3.12151	0.00179928	0.0210298
WBGene00010822	M01G12.9	1108.32	0.273907	0.0661269	4.14214	3.44e-05	0.000945953
WBGene00010856	M04C9.1	385.867	-0.877287	0.0815174	-10.762	5.21e-27	2.53e-24
WBGene00010924	pycr-1	178.311	-0.656943	0.22732	-2.88996	0.00385296	0.037052
WBGene00010945	chil-13	1950.58	0.311613	0.0711906	4.37716	1.2e-05	0.000389411
WBGene00010987	R03C1.1	139.45	-1.12588	0.350613	-3.21118	0.00132191	0.0166243
WBGene00011004	R04B5.6	97.1734	-0.550599	0.173777	-3.16842	0.00153272	0.0186518
WBGene00011143	rpap-2	737.845	0.238385	0.0748251	3.1859	0.00144307	0.0177593
WBGene00011147	R08D7.7	377.491	-0.379993	0.117902	-3.22294	0.00126881	0.0161785
WBGene00011232	pck-2	58948	0.284958	0.0842093	3.38392	0.000714584	0.010503
WBGene00011237	gkow-1	1253.08	0.204576	0.0690225	2.9639	0.00303762	0.030937
WBGene00011276	aakg-5	2625.94	0.295955	0.0697982	4.24016	2.23e-05	0.0006613
WBGene00011278	R74.2	178.005	-1.64967	0.475119	-3.47211	0.000516386	0.00816255
WBGene00011291	R102.4	1693.95	0.235514	0.0705335	3.33904	0.000840687	0.0118614
WBGene00011306	R186.3	845.352	-0.161313	0.0576087	-2.80014	0.00510799	0.0452071
WBGene00011311	T01B7.5	5652.08	0.321994	0.0718415	4.482	7.39e-06	0.00025353
WBGene00011481	imp-2	4083.73	-0.196726	0.0669151	-2.93993	0.00328285	0.032968
WBGene00011508	T05H10.3	386.951	-2.02418	0.628614	-3.22007	0.0012816	0.0162782
WBGene00011521	T06C12.14	254.236	1.79923	0.215171	8.36184	6.17e-17	1.57e-14
WBGene00011527	cchl-1	2286.89	0.178763	0.0446881	4.00024	6.33e-05	0.00153558
WBGene00011531	rsbp-1	7329.38	-0.14618	0.0350518	-4.17041	3.04e-05	0.000851466
WBGene00011538	T06E6.1	3266.22	0.296961	0.0833033	3.56482	0.000364106	0.00632313
WBGene00011579	T07D4.2	1055.34	-0.32809	0.107082	-3.06393	0.00218452	0.0242969
WBGene00011638	ostb-1	3235.13	-0.259496	0.0840797	-3.08631	0.00202659	0.0230199
WBGene00011662	T09F3.2	5662.77	0.435778	0.108223	4.02668	5.66e-05	0.00141685
WBGene00011676	cyp-13A2	212.16	0.416904	0.134613	3.09706	0.00195451	0.0223701
WBGene00011736	T12D8.9	10831.5	-0.260485	0.0608638	-4.2798	1.87e-05	0.000573315
WBGene00011771	T14G8.3	4410.75	-0.51717	0.0964463	-5.36226	8.22e-08	5.06e-06
WBGene00011795	T16A9.5	48.3172	-0.571476	0.195341	-2.92553	0.0034387	0.0340782
WBGene00011804	T16G12.3	310.264	0.38097	0.109362	3.48356	0.000494796	0.00792727
WBGene00011823	T18D3.6	770.829	0.37474	0.107502	3.4859	0.000490488	0.00789236
WBGene00011857	coa-4	1771.72	0.16499	0.0493726	3.34174	0.000832561	0.0117768
WBGene00011880	T21B6.3	19372.1	-0.404349	0.0557268	-7.25592	3.99e-13	6.74e-11
WBGene00011897	scpl-4	5076.38	0.281283	0.0540648	5.2027	1.96e-07	1.05e-05
WBGene00011926	sptf-2	55.4642	0.685439	0.210275	3.25972	0.00111521	0.0146948
WBGene00011967	pir-1	1292.58	0.223301	0.0737132	3.02932	0.00245101	0.0264513
WBGene00012030	T25G3.3	13950.1	0.262938	0.0775144	3.39211	0.000693561	0.0102578
WBGene00012037	T26E3.4	3309.48	0.330033	0.0863378	3.82259	0.00013206	0.00278064
WBGene00012059	T26G10.1	2819.64	0.296456	0.0657961	4.50568	6.62e-06	0.000231003
WBGene00012094	T27E9.2	1793.33	-0.17894	0.0549408	-3.25696	0.00112613	0.0148269
WBGene00012107	T27F6.8	883.443	0.345757	0.093888	3.68266	0.000230815	0.00438574
WBGene00012185	W01F3.2	2980.34	-0.370852	0.0729051	-5.08678	3.64e-07	1.79e-05
WBGene00012252	W04E12.7	937.453	-0.624129	0.140389	-4.44572	8.76e-06	0.000294665
WBGene00012279	W05B10.4	521.952	0.470467	0.126426	3.72128	0.000198214	0.00388217
WBGene00012291	W06A7.2	630.042	-0.427665	0.0995793	-4.29472	1.75e-05	0.000540076
WBGene00012295	nmat-1	131.914	-0.653822	0.135629	-4.82066	1.43e-06	5.96e-05
WBGene00012339	W07G4.5	5740.25	0.49121	0.100099	4.90723	9.24e-07	4.03e-05
WBGene00012358	W09D6.5	2249.3	-0.143333	0.0506057	-2.83235	0.00462073	0.0423526
WBGene00012364	zmp-4	3068.61	-0.314522	0.0594668	-5.28904	1.23e-07	7.08e-06
WBGene00012369	W09G3.6	2498.26	-0.254132	0.0624965	-4.06634	4.78e-05	0.00123114
WBGene00012376	nduf-7	8916.16	0.159737	0.0568411	2.81023	0.00495055	0.0443834
WBGene00012382	ttr-16	13200.5	-0.228225	0.0716298	-3.18617	0.0014417	0.0177593
WBGene00012383	ttr-17	5766.69	-0.631732	0.120867	-5.22668	1.73e-07	9.36e-06
WBGene00012386	agef-1	2690.11	-0.265469	0.068427	-3.8796	0.000104628	0.00230338
WBGene00012443	Y15E3A.4	17885.4	0.236987	0.0585041	4.05077	5.11e-05	0.00130182
WBGene00012462	Y17G7B.8	2001.41	-0.462803	0.0675199	-6.85433	7.16e-12	1.02e-09
WBGene00012471	Y17G7B.20	22020.5	0.201153	0.0474251	4.24148	2.22e-05	0.000658577
WBGene00012494	nhr-232	677.156	0.36111	0.113163	3.19106	0.00141752	0.0175467
WBGene00012533	fbxa-209	147.659	0.376589	0.120196	3.13313	0.00172956	0.0204176
WBGene00012550	spcs-2	1119.14	-0.265358	0.0680095	-3.90177	9.55e-05	0.00214433
WBGene00012605	Y38F1A.1	166.398	0.337835	0.109527	3.08449	0.00203904	0.023129
WBGene00012648	Y39A1A.9	436.409	-0.387118	0.119298	-3.24497	0.00117462	0.0153058
WBGene00012666	Y39B6A.3	1517.72	0.291402	0.10259	2.84045	0.004505	0.0416059
WBGene00012695	Y39B6A.37	1366.8	0.264089	0.0838499	3.14954	0.00163526	0.0195971
WBGene00012757	Y41C4A.11	250.673	-0.505841	0.125865	-4.01893	5.85e-05	0.0014491
WBGene00012804	slc-36.1	909.858	0.174612	0.0602374	2.89873	0.00374683	0.0362419
WBGene00012875	Y45F10B.13	3037.33	-0.304823	0.0604266	-5.04452	4.55e-07	2.17e-05
WBGene00012911	acl-7	3577.99	0.383489	0.0757309	5.06384	4.11e-07	1.99e-05
WBGene00013052	scrm-7	27.4934	1.99555	0.28763	6.93791	3.98e-12	6.02e-10
WBGene00013083	Y51A2D.18	654.891	0.358046	0.0871196	4.10983	3.96e-05	0.00106207
WBGene00013104	Y51H4A.8	1997.98	0.374762	0.0727009	5.15484	2.54e-07	1.32e-05
WBGene00013111	sta-1	7418.01	0.282578	0.0629237	4.49081	7.1e-06	0.00024515
WBGene00013119	Y51H4A.25	1758.28	-0.35468	0.0646615	-5.48517	4.13e-08	2.76e-06
WBGene00013129	Y52B11A.10	6831.52	0.31959	0.0854032	3.74213	0.00018247	0.00362841
WBGene00013181	Y53H1B.2	4585.18	-0.750991	0.0860166	-8.73077	2.53e-18	7.75e-16
WBGene00013212	Y54G11A.1	623.467	-0.208907	0.0707474	-2.95285	0.00314853	0.0318121
WBGene00013233	sdz-33	35.622	0.745586	0.262315	2.84233	0.00447857	0.0414234
WBGene00013244	Y56A3A.33	1598.09	0.489414	0.126651	3.86427	0.00011142	0.00241361
WBGene00013252	Y57A10A.7	169.67	0.320006	0.106429	3.00675	0.00264056	0.0278885
WBGene00013275	btb-14	253.783	-0.453833	0.115671	-3.92347	8.73e-05	0.0019762
WBGene00013352	lon-8	857.34	-0.308083	0.110104	-2.79811	0.00514026	0.0453714
WBGene00013463	kdp-1	7876.61	-0.146335	0.0521136	-2.808	0.00498509	0.0444522
WBGene00013466	srz-47	10.9225	1.43069	0.50089	2.8563	0.00428604	0.0401892
WBGene00013477	Y69E1A.5	634.336	-0.490549	0.132129	-3.71265	0.0002051	0.00397472
WBGene00013492	Y70C5C.1	17.3929	-1.12564	0.393204	-2.86274	0.00419998	0.0396972
WBGene00013531	Y73F8A.26	233.647	-0.690318	0.241199	-2.86203	0.00420939	0.0397407
WBGene00013550	gex-4	1914.23	0.25192	0.0731013	3.44618	0.000568572	0.00878606
WBGene00013668	slc-30A5	1546.31	-0.358773	0.0980394	-3.65948	0.000252726	0.00470485
WBGene00013688	riok-2	9241.53	0.248791	0.0857792	2.90037	0.00372727	0.0361152
WBGene00013702	Y106G6D.6	208.997	-0.376764	0.118649	-3.17544	0.00149607	0.0182866
WBGene00013703	rbm-12	2014.37	-0.198439	0.0510956	-3.88368	0.000102887	0.0022734
WBGene00013709	csnk-1	8081.55	-0.11108	0.0392192	-2.83228	0.00462168	0.0423526
WBGene00013717	madf-10	374.836	0.245423	0.0793771	3.09185	0.0019891	0.0226407
WBGene00013718	pdpr-1	7344.65	0.226877	0.0807761	2.80871	0.00497404	0.0444462
WBGene00013758	fbxa-114	235.354	0.420556	0.11049	3.8063	0.000141064	0.00292924
WBGene00013869	mlck-1	2958.47	-0.22942	0.0649853	-3.53033	0.000415036	0.00699475
WBGene00013872	ZC374.2	260.206	-1.13634	0.400353	-2.83834	0.00453493	0.041789
WBGene00013884	ZC412.3	1715.69	-0.829586	0.0746393	-11.1146	1.07e-28	5.34e-26
WBGene00013925	coa-7	830.023	0.36946	0.10683	3.45839	0.000543408	0.00849236
WBGene00013969	tep-1	11409.8	-0.33396	0.0592292	-5.63843	1.72e-08	1.28e-06
WBGene00014001	pyk-2	5956.49	0.555592	0.194266	2.85995	0.00423706	0.0399356
WBGene00014006	srlf-30	7148.81	0.280466	0.101593	2.76069	0.00576787	0.0491936
WBGene00014025	asna-1	6583.27	0.266389	0.0696229	3.82618	0.000130149	0.00275091
WBGene00014095	gdh-1	206946	0.25178	0.0723394	3.48053	0.000500414	0.00798636
WBGene00014108	ZK856.7	1610.52	-0.212986	0.0759805	-2.80316	0.00506043	0.0449049
WBGene00014123	elpc-3	4038.13	0.33271	0.0987831	3.36808	0.000756927	0.0109618
WBGene00014140	ZK899.1	710.241	-0.183132	0.0645665	-2.83634	0.00456343	0.0419582
WBGene00014165	puf-12	23835.7	0.362017	0.0714453	5.06705	4.04e-07	1.98e-05
WBGene00014204	ccdc-47	12579.3	0.189746	0.0518944	3.65639	0.000255793	0.00474593
WBGene00014207	ZK1058.9	3074.84	-0.217163	0.0644775	-3.36804	0.000757057	0.0109618
WBGene00014233	ZK1128.7	3266.23	0.228155	0.0777251	2.93542	0.00333102	0.03329
WBGene00014243	dcaf-1	4360.64	0.137567	0.0479538	2.86874	0.00412106	0.0391339
WBGene00014249	ZK1307.8	2502.1	-0.361016	0.106401	-3.39299	0.00069135	0.0102342
WBGene00014256	ZK1320.7	666.173	0.256685	0.0801069	3.20428	0.00135399	0.0169377
WBGene00014258	ZK1320.9	1688.34	0.656697	0.223449	2.93892	0.00329359	0.0330557
WBGene00014826	R13H4.2	6886.02	-0.564383	0.106004	-5.32414	1.01e-07	5.93e-06
WBGene00014955	Y102A5C.6	102.767	0.649569	0.14329	4.53326	5.81e-06	0.000207608
WBGene00015025	mrpl-9	2520.16	0.314655	0.0840957	3.74163	0.000182828	0.00362841
WBGene00015035	otpl-1	155.572	-0.665321	0.201263	-3.30573	0.000947301	0.0129569
WBGene00015101	rpia-1	3224.34	0.253882	0.0605428	4.19343	2.75e-05	0.000781345
WBGene00015103	B0280.7	16.6081	-1.44659	0.40586	-3.56427	0.000364872	0.00632981
WBGene00015104	B0280.9	1620.91	0.17696	0.0516548	3.42582	0.000612955	0.00933249
WBGene00015125	hadb-1	1728.66	-0.305007	0.106101	-2.87468	0.00404431	0.0385339
WBGene00015130	vps-33.1	1626.58	0.300473	0.0833688	3.60414	0.000313185	0.00561562
WBGene00015137	B0310.1	1262.36	-0.331154	0.0831263	-3.98375	6.78e-05	0.00162006
WBGene00015208	B0495.9	1663.69	0.280795	0.0771901	3.63771	0.000275072	0.00501923
WBGene00015218	B0507.1	221.532	-0.844634	0.268876	-3.14135	0.00168169	0.020023
WBGene00015225	B0507.8	87.1281	0.576156	0.142136	4.05356	5.04e-05	0.00129231
WBGene00015227	ddn-1	138.183	0.527465	0.152281	3.46377	0.00053267	0.00836403
WBGene00015232	B0511.6	43626.5	0.23297	0.0680879	3.42161	0.000622525	0.00944677
WBGene00015313	hpo-32	138.619	0.437026	0.113479	3.85117	0.000117555	0.00252996
WBGene00015338	catp-2	238.202	-0.952645	0.166049	-5.73713	9.63e-09	7.7e-07
WBGene00015346	C02F5.3	9778.49	0.253891	0.0712671	3.56253	0.000367298	0.00635856
WBGene00015360	C02G6.2	49.0639	-1.24506	0.232625	-5.35224	8.69e-08	5.27e-06
WBGene00015389	scav-1	3672.91	0.251695	0.0454703	5.53536	3.11e-08	2.12e-06
WBGene00015407	C03H5.5	338.009	-0.965491	0.0824206	-11.7142	1.08e-31	8.11e-29
WBGene00015461	krr-1	1142.24	0.243436	0.0666412	3.65294	0.000259257	0.00479593
WBGene00015467	basl-1	17.7321	-1.09747	0.379968	-2.88833	0.00387293	0.0372008
WBGene00015472	C05D9.3	2354.06	-0.323031	0.0715999	-4.51161	6.43e-06	0.000225585
WBGene00015487	mrps-17	2515.75	0.332233	0.0771234	4.30781	1.65e-05	0.000513897
WBGene00015524	C06E1.9	1932.07	0.229206	0.0820688	2.79285	0.00522455	0.0459927
WBGene00015565	C07D8.6	5282.37	0.305144	0.110512	2.76118	0.00575933	0.0491832
WBGene00015645	lips-7	23.4858	-1.7606	0.422847	-4.16368	3.13e-05	0.000866682
WBGene00015695	ugt-26	281.717	0.858012	0.188296	4.55671	5.2e-06	0.000187341
WBGene00015734	copd-1	2922.5	-0.19213	0.0579191	-3.31721	0.000909224	0.0126249
WBGene00015802	kynu-1	2180.8	0.226119	0.0632807	3.57328	0.000352544	0.00615465
WBGene00015803	C15H9.9	3597.26	-0.190508	0.0515938	-3.69245	0.0002221	0.00423962
WBGene00015809	znf-622	24391.8	0.307746	0.0837021	3.67668	0.000236292	0.00447441
WBGene00015811	C16A3.6	30034.3	0.225792	0.0720711	3.1329	0.00173087	0.0204176
WBGene00015815	C16A11.2	932.811	0.166187	0.054633	3.04188	0.00235105	0.0256492
WBGene00015943	tiar-1	5084.99	0.203159	0.0432612	4.69609	2.65e-06	0.000103509
WBGene00015954	C18B2.3	2797.08	-0.389858	0.0633119	-6.15774	7.38e-10	7.27e-08
WBGene00015955	C18B2.4	3364.06	-0.172979	0.0497844	-3.47456	0.000511688	0.00811152
WBGene00016003	C18H9.5	340.649	0.733898	0.163807	4.48026	7.46e-06	0.00025493
WBGene00016011	C23G10.2	2543.6	0.148509	0.0534303	2.77949	0.00544442	0.0474237
WBGene00016014	C23G10.7	1233.83	0.178325	0.0601604	2.96416	0.00303514	0.030937
WBGene00016029	elf-1	105.454	-0.939258	0.336914	-2.78783	0.00530625	0.0465634
WBGene00016073	C24H12.4	12397.3	0.289125	0.0706298	4.09353	4.25e-05	0.00111964
WBGene00016119	C25H3.10	2434.18	0.274321	0.0773693	3.5456	0.000391715	0.00666278
WBGene00016142	mrps-18C	2197.48	0.157495	0.0483996	3.25406	0.00113768	0.0149312
WBGene00016158	ari-1.1	2614.75	0.178144	0.054276	3.28218	0.00103007	0.0138487
WBGene00016166	C27F2.4	4458.14	0.246568	0.0881031	2.79863	0.00513197	0.0453224
WBGene00016167	vps-22	2935.99	0.196196	0.0669294	2.93139	0.00337451	0.0336233
WBGene00016190	rcs-1	769.765	-0.431486	0.090005	-4.79402	1.63e-06	6.71e-05
WBGene00016195	erd-2.2	1418.45	-0.292064	0.0783597	-3.72722	0.000193603	0.00381898
WBGene00016211	sdz-3	76.449	0.571009	0.179486	3.18136	0.00146588	0.0179972
WBGene00016246	daf-37	585.47	0.212494	0.0689921	3.07997	0.00207019	0.0233868
WBGene00016249	mrpl-32	888.192	0.237442	0.0762017	3.11597	0.00183339	0.0212781
WBGene00016266	idhg-2	2176.98	-0.222135	0.0782404	-2.83914	0.00452352	0.0417304
WBGene00016408	prmt-5	1921.57	0.338414	0.0706849	4.78764	1.69e-06	6.91e-05
WBGene00016411	C34E10.10	510.462	0.323794	0.0888229	3.64538	0.000266994	0.00489883
WBGene00016450	clec-5	1099.87	-0.415468	0.0923341	-4.49961	6.81e-06	0.000237192
WBGene00016469	C36B7.6	1810.68	-0.17392	0.0580776	-2.9946	0.00274801	0.028647
WBGene00016494	C37A2.8	1302.12	0.195192	0.0580551	3.36218	0.000773309	0.0111096
WBGene00016508	C37H5.5	3345.77	0.264825	0.0538492	4.91791	8.75e-07	3.86e-05
WBGene00016542	C39H7.4	3431.11	0.229879	0.0619486	3.71081	0.000206601	0.00399911
WBGene00016561	eri-6	1295.33	0.250086	0.0755787	3.30895	0.000936478	0.0128834
WBGene00016566	eri-7	1094.79	0.258897	0.0762909	3.39355	0.000689937	0.0102316
WBGene00016583	tag-335	986.165	-0.396673	0.0945838	-4.19388	2.74e-05	0.000781124
WBGene00016594	srlf-7	15824.5	-0.455822	0.0859915	-5.30078	1.15e-07	6.7e-06
WBGene00016610	paqr-1	11401.5	0.261385	0.0749961	3.48532	0.000491557	0.00789236
WBGene00016626	clhm-1	238.763	-0.384616	0.0933259	-4.12121	3.77e-05	0.00101985
WBGene00016653	ssb-1	3953.43	0.234982	0.0796532	2.95007	0.00317704	0.0320024
WBGene00016682	C45G9.11	183.673	0.713034	0.126593	5.63251	1.78e-08	1.31e-06
WBGene00016705	slcr-46.1	992.534	0.389458	0.0743883	5.23548	1.65e-07	8.99e-06
WBGene00016746	C48B6.10	974.69	-0.726825	0.105943	-6.86056	6.86e-12	9.87e-10
WBGene00016845	C50F7.5	9957.92	-1.74508	0.153604	-11.3609	6.55e-30	3.61e-27
WBGene00016907	C53H9.2	16668.9	0.510786	0.0819939	6.22956	4.68e-10	4.75e-08
WBGene00016923	C54F6.5	94.7375	-1.45208	0.230445	-6.30122	2.95e-10	3.11e-08
WBGene00016960	vps-33.2	448.072	0.248249	0.0792938	3.13075	0.00174361	0.020524
WBGene00017044	mrpl-18	855.717	0.259202	0.0716806	3.61607	0.000299114	0.00539252
WBGene00017065	D2092.4	2342.55	-0.233236	0.0745342	-3.12925	0.00175255	0.0205853
WBGene00017074	D2096.7	1041.93	0.44238	0.107883	4.10057	4.12e-05	0.00109309
WBGene00017075	nap-1	33646.7	0.285771	0.0740148	3.861	0.000112926	0.00244304
WBGene00017104	E02H9.6	114.437	-0.391011	0.129163	-3.02727	0.00246773	0.0266065
WBGene00017119	timm-17B.1	2743.86	0.1546	0.0505303	3.05955	0.00221672	0.0245069
WBGene00017123	maoc-1	1633.09	0.199167	0.0716454	2.7799	0.00543749	0.0474133
WBGene00017158	hpo-10	5681.45	0.248394	0.0416289	5.96687	2.42e-09	2.21e-07
WBGene00017159	F01F1.2	832.887	0.235068	0.0764044	3.07662	0.0020936	0.0235388
WBGene00017198	nhr-36	618.845	0.334122	0.09325	3.58307	0.000339578	0.00598511
WBGene00017272	F08F8.7	4959.95	0.29858	0.0846216	3.52841	0.000418057	0.00702421
WBGene00017297	F09E10.7	886.645	0.322773	0.0785971	4.10668	4.01e-05	0.00107146
WBGene00017306	F09F9.1	1311.64	-0.296664	0.0680896	-4.35696	1.32e-05	0.000422992
WBGene00017307	F09F9.2	75.9864	-1.86305	0.608884	-3.05978	0.00221501	0.0245043
WBGene00017347	F10E7.5	6534.68	0.310807	0.067483	4.60571	4.11e-06	0.000151852
WBGene00017362	F10G2.1	594.844	-0.684462	0.105866	-6.46536	1.01e-10	1.15e-08
WBGene00017363	F10G2.2	39.0035	-0.976909	0.294582	-3.31626	0.000912307	0.0126561
WBGene00017369	F10G7.5	6758.7	0.228502	0.0687548	3.32343	0.000889165	0.0123974
WBGene00017380	F11D5.1	3585.84	-0.189245	0.0663657	-2.85155	0.00435063	0.0406796
WBGene00017467	F14F9.4	1268.82	0.749683	0.112396	6.67002	2.56e-11	3.31e-09
WBGene00017597	F19C7.8	1321.21	-0.214196	0.0562334	-3.80906	0.000139496	0.00290033
WBGene00017613	spig-1	1932.29	-0.452999	0.0593881	-7.62778	2.39e-14	4.71e-12
WBGene00017658	F21C10.9	174.157	0.392206	0.118597	3.30705	0.000942837	0.0129386
WBGene00017698	F22B7.9	2109.14	-0.378997	0.103754	-3.65284	0.000259357	0.00479593
WBGene00017705	F22E5.6	60.8897	-1.69287	0.228055	-7.42307	1.14e-13	2.04e-11
WBGene00017760	F23H11.4	2835.5	-0.189449	0.0505231	-3.74975	0.00017701	0.00354663
WBGene00017775	F25B5.3	7736.9	0.167696	0.0424551	3.94995	7.82e-05	0.00181187
WBGene00017777	F25B5.6	3304.64	0.290431	0.0924906	3.14012	0.00168879	0.0200639
WBGene00017806	F26A1.8	100.798	1.12824	0.265405	4.25103	2.13e-05	0.000637994
WBGene00017866	stn-2	1006.87	-0.233182	0.0651815	-3.57742	0.000346997	0.00608884
WBGene00017909	F28H1.4	371.743	-0.369618	0.0979253	-3.77449	0.000160336	0.00326793
WBGene00017920	jmjd-1.2	5884.89	0.111309	0.0399783	2.78422	0.00536565	0.04696
WBGene00017948	mth-1	505.724	-0.631804	0.189954	-3.32609	0.000880729	0.012318
WBGene00017984	gmpr-1	5124.55	-0.172691	0.0481448	-3.5869	0.000334629	0.00594856
WBGene00017996	F33D4.4	2330.88	0.24916	0.0491912	5.06514	4.08e-07	1.98e-05
WBGene00017997	mrpl-1	3064.74	0.291053	0.0798283	3.64599	0.000266369	0.00489278
WBGene00018113	F36H9.5	366.851	0.375489	0.122059	3.07629	0.00209596	0.0235493
WBGene00018114	srt-41	118.487	0.769506	0.253639	3.03386	0.00241449	0.0261517
WBGene00018152	acs-4	6502.76	-0.287313	0.0595052	-4.82837	1.38e-06	5.76e-05
WBGene00018164	sup-36	2105.3	-0.153182	0.0548899	-2.79071	0.00525928	0.0462247
WBGene00018259	F41B4.3	983.85	-0.570423	0.0994821	-5.73393	9.81e-09	7.81e-07
WBGene00018508	F46F11.1	11697.9	0.14054	0.0465459	3.01939	0.00253283	0.0271492
WBGene00018532	pmpl-1	4798.07	-0.223032	0.0795448	-2.80385	0.00504963	0.0448826
WBGene00018607	chts-1	2246.05	-0.49405	0.0790478	-6.25002	4.1e-10	4.19e-08
WBGene00018640	F49E10.2	70.1219	-2.50432	0.738497	-3.3911	0.000696125	0.0102773
WBGene00018682	aagr-4	469.982	-2.10747	0.322091	-6.54308	6.03e-11	7.23e-09
WBGene00018696	pho-6	1367.34	0.438229	0.0749715	5.84527	5.06e-09	4.27e-07
WBGene00018724	F53A9.1	216.38	-0.667279	0.116637	-5.72098	1.06e-08	8.31e-07
WBGene00018730	F53A9.7	905.49	-0.362668	0.073826	-4.91247	8.99e-07	3.95e-05
WBGene00018731	F53A9.8	7743.36	-0.345602	0.104185	-3.31718	0.000909299	0.0126249
WBGene00018734	F53A10.2	3958.88	-0.23044	0.0816293	-2.823	0.0047576	0.043332
WBGene00018750	F53C3.6	1033.98	0.288091	0.079589	3.61974	0.000294904	0.00532824
WBGene00018763	F53F10.1	2230.66	0.290735	0.0737366	3.94288	8.05e-05	0.00185313
WBGene00018823	F54E2.1	865.308	-0.786075	0.137611	-5.7123	1.11e-08	8.66e-07
WBGene00018853	sec-22	412.149	-0.440242	0.10759	-4.09183	4.28e-05	0.00112432
WBGene00018862	wago-2	563.833	0.328636	0.0873774	3.76111	0.000169161	0.00341001
WBGene00018877	aman-1	215.856	0.919332	0.30211	3.04304	0.002342	0.0255842
WBGene00018890	F55F8.2	3224.38	0.218431	0.0763702	2.86016	0.00423432	0.0399356
WBGene00018934	F56B3.11	2340.93	0.243302	0.080194	3.03392	0.00241401	0.0261517
WBGene00018958	cest-27	910.828	-0.17232	0.0592814	-2.90681	0.00365133	0.0356727
WBGene00018997	F57B9.3	398.895	-0.476179	0.143196	-3.32537	0.000883	0.0123322
WBGene00019003	tmed-3	1322.51	-0.255743	0.0679774	-3.76218	0.000168438	0.00339957
WBGene00019004	xpg-1	1641.96	0.334229	0.104838	3.18806	0.00143229	0.0176738
WBGene00019030	exc-6	552.306	-0.419396	0.147929	-2.83512	0.00458084	0.0420949
WBGene00019139	bath-1	90.8659	0.436449	0.147427	2.96045	0.00307191	0.0311665
WBGene00019153	H04M03.3	609.77	-0.736874	0.181828	-4.05259	5.07e-05	0.00129542
WBGene00019227	sgca-1	689.555	-0.183815	0.0665483	-2.76213	0.00574259	0.0491162
WBGene00019231	H23L24.4	109.181	0.522657	0.175074	2.98535	0.00283253	0.029354
WBGene00019249	hrpa-2	10865.8	0.198171	0.0564238	3.51219	0.000444425	0.00736259
WBGene00019332	K02F3.9	1950.06	-0.364516	0.0891396	-4.08928	4.33e-05	0.00113315
WBGene00019357	cpg-8	7223.23	-0.288317	0.0573105	-5.03079	4.88e-07	2.31e-05
WBGene00019361	clik-3	1625.12	-0.19842	0.0595378	-3.33268	0.000860148	0.0120742
WBGene00019429	uad-2	658.236	0.203717	0.0623423	3.26771	0.0010842	0.0143582
WBGene00019433	acdh-3	2057.5	0.176711	0.063901	2.76539	0.00568546	0.0488041
WBGene00019460	idi-1	648.926	0.267573	0.0819572	3.26479	0.00109546	0.0144692
WBGene00019465	acl-14	3838.24	-0.19244	0.0588814	-3.26827	0.00108206	0.0143495
WBGene00019495	sdz-24	4945.77	-0.611164	0.152727	-4.00167	6.29e-05	0.0015308
WBGene00019546	glct-6	1295.88	0.301023	0.106957	2.81443	0.00488642	0.044047
WBGene00019572	K09E2.3	2294.93	-0.32767	0.107587	-3.04562	0.00232204	0.0254165
WBGene00019636	gsto-3	1699.86	-0.351316	0.109298	-3.21431	0.00130761	0.0165072
WBGene00019644	cpt-4	168.078	-1.69502	0.588212	-2.88166	0.00395589	0.0377566
WBGene00019645	swt-7	946.507	-0.426725	0.109824	-3.88552	0.000102111	0.00225927
WBGene00019664	K11H12.8	2892.05	0.211219	0.0575159	3.67235	0.000240328	0.00452494
WBGene00019679	spcs-3	1442.58	-0.26819	0.0517139	-5.18602	2.15e-07	1.14e-05
WBGene00019693	ostd-1	1895.04	-0.198099	0.0680915	-2.90931	0.00362227	0.0354935
WBGene00019727	zig-12	1853.25	-0.412831	0.0936986	-4.40595	1.05e-05	0.000346535
WBGene00019757	memb-2	757.864	0.298737	0.0713282	4.1882	2.81e-05	0.000795463
WBGene00019760	calu-1	4721.08	-0.77986	0.136968	-5.69373	1.24e-08	9.48e-07
WBGene00019762	syf-3	2793.37	0.150615	0.0467489	3.22179	0.00127393	0.0162104
WBGene00019779	endu-2	14922.6	0.300292	0.089497	3.35533	0.000792706	0.0113195
WBGene00019813	ger-1	460.237	-0.328681	0.0973065	-3.37779	0.000730702	0.0106735
WBGene00019831	R02F2.1	48065	0.245375	0.0686487	3.57435	0.000351099	0.00614238
WBGene00019843	R03E9.2	567.892	-0.431118	0.15295	-2.81869	0.00482206	0.0437049
WBGene00019881	R05D3.8	1431.92	0.409213	0.087782	4.66169	3.14e-06	0.000119597
WBGene00019957	R08E3.1	6685.43	-0.310396	0.103985	-2.98501	0.00283569	0.0293684
WBGene00019998	R10H1.1	1274.54	-0.414251	0.0668591	-6.19589	5.8e-10	5.81e-08
WBGene00020036	R12E2.11	1370.48	0.421836	0.10148	4.15686	3.23e-05	0.000891474
WBGene00020082	gcp-2.1	3844.13	-0.172655	0.053601	-3.22112	0.00127689	0.0162309
WBGene00020112	pfd-5	3103.28	0.282121	0.0722844	3.90294	9.5e-05	0.00214278
WBGene00020114	pde-4	17445.2	0.157514	0.0486703	3.23634	0.00121074	0.0156668
WBGene00020143	T01C8.2	1815.46	-0.183229	0.0660358	-2.7747	0.0055253	0.0479516
WBGene00020200	T04A6.1	823.748	-0.590861	0.109625	-5.38983	7.05e-08	4.44e-06
WBGene00020296	rrp-8	2380.76	0.30068	0.100207	3.00058	0.00269466	0.0281888
WBGene00020297	nog-1	134491	0.19558	0.0681164	2.87126	0.00408842	0.0389094
WBGene00020301	gid-2	3999.81	-0.122823	0.040614	-3.02414	0.00249339	0.0267959
WBGene00020363	fbxa-3	356.34	0.245348	0.0849631	2.88769	0.00388076	0.0372328
WBGene00020366	acdh-10	3676.6	-0.322862	0.081433	-3.96475	7.35e-05	0.0017199
WBGene00020382	T09B4.8	3092.47	0.188439	0.0659581	2.85695	0.0042773	0.0401527
WBGene00020471	pho-14	233.26	-0.746282	0.141944	-5.25758	1.46e-07	8.19e-06
WBGene00020481	gldi-2	9935.92	-0.110005	0.0377567	-2.91352	0.00357375	0.0351847
WBGene00020500	T14B4.3	671.51	0.20374	0.0715413	2.84787	0.00440127	0.0410141
WBGene00020509	hex-1	1407.23	-0.179898	0.0506142	-3.5543	0.000378985	0.00650644
WBGene00020557	aprt-1	2322.68	0.266557	0.0660322	4.03678	5.42e-05	0.00136891
WBGene00020579	T19D12.4	3982.44	-0.406065	0.135359	-2.99991	0.00270063	0.0282054
WBGene00020601	T20B12.3	1098.78	0.252204	0.0669263	3.76839	0.000164306	0.00332428
WBGene00020638	fbxa-43	54.6395	0.520134	0.17941	2.89913	0.00374196	0.036216
WBGene00020647	pqbp-1.1	1153.94	0.194875	0.0505097	3.85818	0.000114236	0.00246494
WBGene00020673	T22B7.4	611.946	-0.291156	0.0966791	-3.01157	0.00259899	0.0275727
WBGene00020683	ribo-1	5533.6	-0.207603	0.0601575	-3.45099	0.000558543	0.00866852
WBGene00020687	ruvb-2	970.083	0.157027	0.0569397	2.75777	0.00581965	0.049402
WBGene00020695	T22F3.2	4926.41	0.343597	0.0915248	3.75414	0.000173941	0.00349359
WBGene00020721	T23B12.6	1495.77	0.154263	0.0557314	2.76797	0.00564059	0.0485793
WBGene00020732	T23E7.2	20757.2	-0.306321	0.0665722	-4.60134	4.2e-06	0.000154388
WBGene00020736	T23F2.3	1417.93	-0.222355	0.0798247	-2.78554	0.00534383	0.0468314
WBGene00020738	T23F2.5	593.093	-0.267836	0.0888606	-3.01411	0.00257732	0.0274751
WBGene00020796	mrpl-28	1371.81	0.202231	0.0669933	3.01867	0.00253885	0.0271785
WBGene00020808	clik-1	26071.7	-0.277679	0.0577123	-4.81143	1.5e-06	6.2e-05
WBGene00020836	lgc-34	754.893	-0.401804	0.133678	-3.00576	0.0026492	0.0279441
WBGene00020869	T28A11.2	794.13	-0.528939	0.0986616	-5.36114	8.27e-08	5.07e-06
WBGene00020886	ttr-6	1521.79	-0.52378	0.0564446	-9.27955	1.7e-20	6.12e-18
WBGene00020897	del-10	726.417	-0.444569	0.139351	-3.19029	0.00142132	0.0175675
WBGene00020976	oac-51	150.989	-1.58797	0.4478	-3.54616	0.000390885	0.00666029
WBGene00021002	W03F9.4	387.344	-1.41946	0.351659	-4.03648	5.43e-05	0.00136891
WBGene00021020	W04B5.3	2338.34	-0.16228	0.0585386	-2.7722	0.00556795	0.0482084
WBGene00021073	nsun-1	4089.44	0.202638	0.0587217	3.45083	0.000558871	0.00866852
WBGene00021202	Y17G9B.5	1320.75	0.146902	0.0469133	3.13134	0.00174008	0.020497
WBGene00021205	Y17G9B.8	2042.6	0.198497	0.0458003	4.33396	1.46e-05	0.000460787
WBGene00021209	hgap-1	3887.5	-0.143893	0.051239	-2.80828	0.00498074	0.0444462
WBGene00021316	Y32H12A.8	12259.8	0.332138	0.116561	2.84949	0.00437899	0.0408986
WBGene00021396	cutl-24	822.864	-0.333673	0.0979885	-3.40523	0.000661092	0.00988354
WBGene00021420	trap-3	2393.69	-0.329013	0.114059	-2.8846	0.00391914	0.037514
WBGene00021475	tbca-1	434.17	-0.427628	0.103606	-4.12745	3.67e-05	0.000998458
WBGene00021544	Y43B11AR.3	1251.71	0.24651	0.0679208	3.62938	0.000284102	0.00516124
WBGene00021589	Y46D2A.1	108.983	-0.430163	0.141385	-3.0425	0.00234618	0.025613
WBGene00021605	Y46H3C.5	517.617	-0.444757	0.121168	-3.67059	0.000241989	0.00455105
WBGene00021628	Y47D9A.1	1998.22	-0.423469	0.0996785	-4.24835	2.15e-05	0.000644482
WBGene00021654	Y47G7B.2	228.711	0.658941	0.102652	6.4192	1.37e-10	1.51e-08
WBGene00021749	Y50D4C.5	933.149	0.226926	0.082337	2.75607	0.00585011	0.0496001
WBGene00021843	Y54E10BR.4	18131.4	0.283452	0.0753757	3.76052	0.000169557	0.00341384
WBGene00021844	sec-11	1056.05	-0.206143	0.0563662	-3.6572	0.000254982	0.00473619
WBGene00021883	Y54G2A.18	6337.05	-1.15557	0.0779896	-14.817	1.14e-49	3.77e-46
WBGene00021893	ndnf-1	2366.03	-0.434001	0.103896	-4.17728	2.95e-05	0.000830367
WBGene00021899	Y54H5A.1	5905.46	0.321579	0.0734617	4.37751	1.2e-05	0.000389411
WBGene00021943	Y55F3BR.6	752.639	-0.386274	0.0721077	-5.35691	8.47e-08	5.17e-06
WBGene00021977	Y58A7A.3	1045.7	0.361813	0.111432	3.24695	0.00116648	0.0152249
WBGene00021978	Y58A7A.4	166.441	0.754976	0.205896	3.66679	0.000245617	0.00459317
WBGene00021979	Y58A7A.5	276.607	0.645353	0.162926	3.96101	7.46e-05	0.00174461
WBGene00021994	Y59E9AL.4	82.6635	-0.649196	0.210952	-3.07746	0.00208774	0.0234889
WBGene00022021	Y61A9LA.10	5599.1	0.24553	0.0661218	3.7133	0.000204571	0.0039691
WBGene00022024	Y64H9A.2	20.8323	-1.69307	0.607851	-2.78534	0.00534716	0.0468314
WBGene00022045	mrpl-55	2621.13	0.279441	0.0926088	3.01744	0.00254923	0.0272544
WBGene00022114	Y71F9AL.9	10129.4	-0.16776	0.0430379	-3.89797	9.7e-05	0.00217402
WBGene00022201	Y71H10B.1	4574.75	-0.168811	0.0599048	-2.81798	0.00483268	0.0437166
WBGene00022242	sfrp-1	903.779	-0.483143	0.0623106	-7.75378	8.92e-15	1.85e-12
WBGene00022268	Y73E7A.1	3015.11	0.270156	0.0736668	3.66726	0.00024516	0.00459317
WBGene00022269	aatf-1	1637.51	0.279038	0.0801504	3.48143	0.000498746	0.00796742
WBGene00022278	rcor-1	1611.55	0.212562	0.0755842	2.81225	0.00491957	0.0442013
WBGene00022287	Y75B7AR.1	83.2455	-0.776089	0.214814	-3.61284	0.000302865	0.00544828
WBGene00022327	fbxa-15	60.8279	-0.539867	0.191891	-2.8134	0.00490203	0.0441119
WBGene00022382	Y94H6A.10	576.849	0.91713	0.124037	7.39399	1.42e-13	2.51e-11
WBGene00022397	Y97E10AR.2	767.925	-0.413256	0.0842194	-4.9069	9.25e-07	4.03e-05
WBGene00022457	Y110A7A.7	453.811	0.213496	0.0711559	3.0004	0.00269624	0.0281888
WBGene00022474	zig-9	2534.98	0.359696	0.0899814	3.99744	6.4e-05	0.00155153
WBGene00022499	set-30	2484.89	-0.272064	0.0688291	-3.95275	7.73e-05	0.00179329
WBGene00022516	mtx-2	2523.65	0.300245	0.0740928	4.05228	5.07e-05	0.00129542
WBGene00022570	sdz-35	142.126	-1.00232	0.14705	-6.81618	9.35e-12	1.3e-09
WBGene00022613	sek-3	1627.98	-0.256968	0.0567983	-4.52423	6.06e-06	0.000214819
WBGene00022644	dod-19	1518.71	-0.730415	0.131633	-5.54887	2.88e-08	1.99e-06
WBGene00022678	sar-1	5832.12	-0.190593	0.0484053	-3.93744	8.24e-05	0.00188776
WBGene00022798	fahd-1	2331.05	0.430669	0.081432	5.28869	1.23e-07	7.08e-06
WBGene00022801	pcp-5	972.088	-0.219956	0.0657802	-3.34381	0.000826374	0.0117093
WBGene00022852	ZK1127.5	1278.5	0.302624	0.0844745	3.58243	0.000340414	0.00599346
WBGene00023423	F43C1.7	118.872	0.696042	0.166065	4.19138	2.77e-05	0.000785726
WBGene00044094	fitm-2	804.524	-0.3413	0.11021	-3.09682	0.00195611	0.022373
WBGene00044324	ufm-1	513.019	-0.268642	0.0950676	-2.8258	0.00471626	0.0430287
WBGene00044326	tag-322	946.598	0.208449	0.0590132	3.53225	0.000412044	0.0069585
WBGene00044623	bus-8B	374.686	-1.84624	0.526192	-3.50868	0.000450331	0.00740853
WBGene00044696	F52E1.14	9215.59	-0.552725	0.045904	-12.0409	2.17e-33	1.99e-30
WBGene00044988	W01A8.8	93.4117	0.424549	0.149854	2.83308	0.00461019	0.0423176

## Sheet: SGP-biased, pos. reg.
WBGeneID	Gene	baseMean	log2FoldChange	lfcSE	stat	pvalue	padj
WBGene00006947	wrt-1	225.504	-2.9667	0.93509	-3.17263	0.00151062	0.0184236		125 genes - down in pbrm-1(TS-KO) and SGP-biased
WBGene00001076	dpy-17	3183.97	-2.36406	0.81628	-2.89614	0.00377781	0.0364777
WBGene00001075	dpy-14	2732	-2.32464	0.841472	-2.76258	0.00573456	0.0491162
WBGene00019839	R02F11.1	320.169	-1.87615	0.60523	-3.0999	0.00193584	0.0222179
WBGene00004230	ptr-16	89.4837	-1.8739	0.561397	-3.33793	0.00084406	0.0118988
WBGene00018358	erp-44.3	127.804	-1.79455	0.208442	-8.60935	7.35e-18	2.13e-15
WBGene00015645	lips-7	23.4858	-1.7606	0.422847	-4.16368	3.13e-05	0.00086668
WBGene00219436	C49H3.16	32.6636	-1.74585	0.590476	-2.95669	0.0031096	0.031515
WBGene00044631	bus-18	70.5505	-1.68798	0.339576	-4.97085	6.67e-07	3.07e-05
WBGene00020976	oac-51	150.989	-1.58797	0.4478	-3.54616	0.00039089	0.00666029
WBGene00018487	F46C8.8	120.373	-1.47427	0.303301	-4.86073	1.17e-06	4.96e-05
WBGene00002008	hsp-4	5701.19	-1.43064	0.290389	-4.92663	8.37e-07	3.72e-05
WBGene00021002	W03F9.4	387.344	-1.41946	0.351659	-4.03648	5.43e-05	0.00136891
WBGene00001077	dpy-18	3580.3	-1.34743	0.167782	-8.03086	9.68e-16	2.19e-13
WBGene00008132	gale-1	1200.45	-1.22093	0.0898427	-13.5896	4.62e-42	9.55e-39
WBGene00043998	T21C12.8	43.5084	-1.19067	0.24662	-4.82796	1.38e-06	5.76e-05
WBGene00013263	txdc-12.1	706.754	-1.17623	0.242662	-4.84719	1.25e-06	5.27e-05
WBGene00018465	F45E1.4	821.323	-1.14834	0.14792	-7.76325	8.28e-15	1.73e-12
WBGene00011260	cnnm-5	18.4914	-1.13236	0.361023	-3.13652	0.00170967	0.0202396
WBGene00011540	T06E6.10	472.777	-1.09266	0.108426	-10.0775	6.95e-24	2.95e-21
WBGene00045475	T07A5.7	41.2161	-1.03752	0.20885	-4.96776	6.77e-07	3.11e-05
WBGene00016029	elf-1	105.454	-0.939258	0.336914	-2.78783	0.00530625	0.0465634
WBGene00015932	C17H12.6	29.6365	-0.93474	0.295675	-3.16138	0.00157022	0.0189549
WBGene00206361	K02G10.15	75.0871	-0.932576	0.172415	-5.40891	6.34e-08	4.04e-06
WBGene00009331	F32D8.7	209.117	-0.92361	0.254418	-3.63029	0.00028311	0.00514883
WBGene00010856	M04C9.1	385.867	-0.877287	0.0815174	-10.762	5.21e-27	2.53e-24
WBGene00001045	dnj-27	1262.81	-0.832099	0.122364	-6.80019	1.04e-11	1.43e-09
WBGene00045400	C54D10.13	31.365	-0.807513	0.236482	-3.41469	0.00063855	0.00962482
WBGene00194717	ZC239.22	63.7334	-0.80445	0.202104	-3.98038	6.88e-05	0.00163374
WBGene00001522	gbh-1	90.6131	-0.789048	0.188705	-4.18139	2.9e-05	0.00081689
WBGene00019314	K02E7.10	56.4852	-0.742022	0.17667	-4.20004	2.67e-05	0.00076149
WBGene00002094	ins-11	37.7554	-0.709271	0.207619	-3.41622	0.00063497	0.00958831
WBGene00011235	suro-1	275.838	-0.694003	0.215678	-3.21778	0.00129187	0.0163834
WBGene00001984	hog-1	116.563	-0.681652	0.190968	-3.56945	0.00035773	0.0062255
WBGene00007573	C14B1.2	88.2766	-0.670004	0.158419	-4.22932	2.34e-05	0.00068905
WBGene00000082	adt-1	386.975	-0.648006	0.148776	-4.35558	1.33e-05	0.00042428
WBGene00001429	fkb-4	446.111	-0.605556	0.115245	-5.2545	1.48e-07	8.3e-06
WBGene00009818	acbp-3	417.933	-0.601638	0.18722	-3.21354	0.00131108	0.0165384
WBGene00017437	nmgp-1	290.576	-0.586787	0.110833	-5.29435	1.19e-07	6.91e-06
WBGene00019310	K02E7.5	203.979	-0.584793	0.209886	-2.78625	0.00533224	0.0467666
WBGene00016677	C45G9.6	2501.24	-0.575649	0.0650446	-8.85006	8.75e-19	2.78e-16
WBGene00018259	F41B4.3	983.85	-0.570423	0.0994821	-5.73393	9.81e-09	7.81e-07
WBGene00016403	grsp-3	453.316	-0.55619	0.117812	-4.72099	2.35e-06	9.28e-05
WBGene00006063	sto-1	1134.95	-0.548697	0.149779	-3.66338	0.00024891	0.00464432
WBGene00022160	Y71G12B.25	797.517	-0.539419	0.195287	-2.76219	0.0057415	0.0491162
WBGene00020648	T21D12.7	208.221	-0.532949	0.167032	-3.1907	0.0014193	0.0175556
WBGene00015079	B0244.4	56.9315	-0.508819	0.176107	-2.88926	0.00386151	0.0371127
WBGene00007024	plin-1	3368.95	-0.505956	0.0851909	-5.93908	2.87e-09	2.56e-07
WBGene00001670	gpa-8	290.472	-0.502693	0.14216	-3.53612	0.00040606	0.00687841
WBGene00011768	oac-46	2421.64	-0.494707	0.157039	-3.15022	0.00163147	0.01958
WBGene00007679	C18D11.1	2939.04	-0.461257	0.071429	-6.45757	1.06e-10	1.2e-08
WBGene00019858	R03H10.6	225.221	-0.461214	0.162605	-2.8364	0.00456249	0.0419582
WBGene00009504	F37B12.1	372.396	-0.45319	0.0930974	-4.86791	1.13e-06	4.8e-05
WBGene00006643	tsp-17	406.12	-0.452451	0.143089	-3.16202	0.00156676	0.018927
WBGene00008865	F15G9.1	1474.94	-0.450824	0.0805629	-5.59592	2.19e-08	1.57e-06
WBGene00010525	K03B8.8	211.3	-0.444681	0.137629	-3.23101	0.00123352	0.0158746
WBGene00022383	dead	999.512	-0.441729	0.10076	-4.38399	1.17e-05	0.00038038
WBGene00022288	Y75B7B.1	237.287	-0.43772	0.158686	-2.75839	0.00580861	0.0493731
WBGene00017842	nep-12	458.356	-0.430344	0.0907665	-4.74122	2.12e-06	8.49e-05
WBGene00021475	tbca-1	434.17	-0.427628	0.103606	-4.12745	3.67e-05	0.00099846
WBGene00019998	R10H1.1	1274.54	-0.414251	0.0668591	-6.19589	5.8e-10	5.81e-08
WBGene00023500	C11H1.9	894.74	-0.413622	0.111918	-3.69577	0.00021922	0.00419428
WBGene00018330	elks-1	4116.87	-0.404678	0.0610541	-6.62818	3.4e-11	4.26e-09
WBGene00020867	shc-2	843.127	-0.390438	0.128522	-3.03791	0.00238222	0.0258869
WBGene00020551	T17H7.7	461.258	-0.382273	0.0950241	-4.0229	5.75e-05	0.0014328
WBGene00007836	phdh-1	2146.52	-0.381539	0.118298	-3.22524	0.00125868	0.0161108
WBGene00011147	R08D7.7	377.491	-0.379993	0.117902	-3.22294	0.00126882	0.0161785
WBGene00019609	K10B3.1	344.68	-0.364677	0.0974654	-3.74161	0.00018285	0.00362841
WBGene00001633	gly-8	723.4	-0.357632	0.125131	-2.85805	0.00426248	0.0400591
WBGene00003962	pdi-1	8430.01	-0.355107	0.0555492	-6.39265	1.63e-10	1.78e-08
WBGene00007670	stg-1	124.325	-0.352749	0.126528	-2.78791	0.0053049	0.0465634
WBGene00006876	vab-10	40030.5	-0.35249	0.106627	-3.30581	0.00094701	0.0129569
WBGene00045063	Y37A1A.4	663.935	-0.352057	0.113018	-3.11506	0.0018391	0.0213145
WBGene00019803	PDB1.1	637.125	-0.346025	0.0818527	-4.22741	2.36e-05	0.00069001
WBGene00020911	cpt-6	928.185	-0.343128	0.0662923	-5.17598	2.27e-07	1.19e-05
WBGene00010667	K08E4.3	339.985	-0.339996	0.10255	-3.31543	0.00091502	0.0126641
WBGene00003704	nhr-114	1553.12	-0.339805	0.104167	-3.26213	0.00110577	0.0145821
WBGene00020215	T04G9.4	690.177	-0.336919	0.100793	-3.3427	0.00082969	0.0117462
WBGene00021420	trap-3	2393.69	-0.329013	0.114059	-2.8846	0.00391914	0.037514
WBGene00009925	F52B11.2	921.336	-0.324997	0.0801001	-4.05739	4.96e-05	0.00127528
WBGene00020366	acdh-10	3676.6	-0.322862	0.081433	-3.96475	7.35e-05	0.0017199
WBGene00020199	metl-9	227.985	-0.32086	0.0954533	-3.36144	0.00077538	0.01112
WBGene00019859	R03H10.7	454.479	-0.316051	0.094629	-3.3399	0.00083809	0.0118449
WBGene00020436	amdh-1	366.575	-0.309084	0.108548	-2.84743	0.00440734	0.0410158
WBGene00015125	hadb-1	1728.66	-0.305007	0.106101	-2.87468	0.00404432	0.0385339
WBGene00008720	F12F6.1	2711.53	-0.304141	0.0656182	-4.63501	3.57e-06	0.00013365
WBGene00020673	T22B7.4	611.946	-0.291156	0.0966791	-3.01157	0.00259899	0.0275727
WBGene00018073	F35H10.10	6424.91	-0.289017	0.10115	-2.85731	0.00427246	0.0401301
WBGene00019357	cpg-8	7223.23	-0.288317	0.0573105	-5.03079	4.88e-07	2.31e-05
WBGene00021332	Y34D9A.7	442.301	-0.286268	0.0870919	-3.28697	0.00101273	0.013671
WBGene00012819	Y43F8B.9	367.887	-0.28567	0.0902013	-3.16702	0.00154008	0.0187139
WBGene00004237	ptr-23	6350.7	-0.278903	0.0699569	-3.98678	6.7e-05	0.00160413
WBGene00003561	ncr-1	4676.45	-0.269744	0.0942013	-2.86349	0.00419005	0.0396485
WBGene00020738	T23F2.5	593.093	-0.267836	0.0888606	-3.01411	0.00257732	0.0274751
WBGene00010139	F56A8.3	2368.55	-0.265201	0.0870365	-3.04701	0.00231131	0.0253661
WBGene00004456	rpl-43	30791.7	-0.258545	0.0672145	-3.84656	0.00011979	0.00255805
WBGene00003675	nhr-85	526.62	-0.252327	0.0912792	-2.76434	0.00570379	0.0489254
WBGene00008252	C51E3.6	544.624	-0.251906	0.073044	-3.44868	0.00056333	0.00871311
WBGene00002252	lat-2	1429.3	-0.251631	0.0783811	-3.21035	0.00132573	0.0166517
WBGene00002135	inx-13	5574.78	-0.250711	0.067937	-3.69034	0.00022396	0.0042603
WBGene00006770	unc-34	4982.99	-0.238177	0.0734331	-3.24346	0.00118088	0.0153523
WBGene00021059	atat-2	851.176	-0.237716	0.0653089	-3.63987	0.00027277	0.00498825
WBGene00003732	nhx-4	1638.81	-0.231632	0.0631216	-3.66962	0.00024291	0.00456314
WBGene00002175	jac-1	4836.5	-0.230166	0.0721999	-3.1879	0.00143313	0.0176738
WBGene00003989	pfn-1	1839.46	-0.225238	0.0760859	-2.96031	0.00307334	0.0311665
WBGene00002134	inx-12	6616.47	-0.224421	0.0622496	-3.60518	0.00031194	0.00560544
WBGene00018532	pmpl-1	4798.07	-0.223032	0.0795448	-2.80385	0.00504963	0.0448826
WBGene00007911	C34B7.1	847.803	-0.222224	0.0593443	-3.74466	0.00018064	0.00359799
WBGene00004445	rpl-31	35310.9	-0.204364	0.0630517	-3.24121	0.00119022	0.0154133
WBGene00013703	rbm-12	2014.37	-0.198439	0.0510956	-3.88368	0.00010289	0.0022734
WBGene00004409	rla-1	44517.9	-0.193077	0.0622286	-3.10271	0.00191759	0.0220389
WBGene00003158	mcm-6	1438.07	-0.191772	0.0680868	-2.81658	0.00485386	0.0438119
WBGene00016248	srsy-2	528.956	-0.187673	0.0677349	-2.7707	0.00559364	0.0483671
WBGene00001005	dlc-1	3769.63	-0.183315	0.0476499	-3.84712	0.00011951	0.00255549
WBGene00008777	F13H10.6	2061.82	-0.17551	0.053574	-3.27603	0.00105277	0.0140511
WBGene00018958	cest-27	910.828	-0.17232	0.0592814	-2.90681	0.00365133	0.0356727
WBGene00000464	ceh-44	5044	-0.168872	0.0586005	-2.88175	0.00395475	0.0377566
WBGene00004902	snf-3	7569.77	-0.168113	0.0512641	-3.27934	0.00104049	0.0139434
WBGene00004434	rpl-22	39627.5	-0.163769	0.056081	-2.92023	0.00349774	0.0345982
WBGene00011306	R186.3	845.352	-0.161313	0.0576087	-2.80014	0.00510799	0.0452071
WBGene00004426	rpl-14	43029.4	-0.159158	0.0574081	-2.77239	0.00556464	0.0482084
WBGene00013448	Y66D12A.24	2117.28	-0.15654	0.0445622	-3.51284	0.00044334	0.00735938
WBGene00004496	rps-27	21948.5	-0.154193	0.0542139	-2.84415	0.00445295	0.0412864
WBGene00018164	sup-36	2105.3	-0.153182	0.0548899	-2.79071	0.00525928	0.0462247
WBGene00000178	aqp-10	3320.31	-0.151416	0.0534987	-2.83026	0.00465097	0.0425739

## Sheet: hmc-biased, neg. reg.
WBGeneID	Gene	baseMean	log2FoldChange	lfcSE	stat	pvalue	padj
WBGene00002012	hsp-12.3	592.764	1.42912	0.377332	3.78743	0.000152215	0.00313718		53 genes - up in pbrm-1(TS-KO) and hmc-biased
WBGene00015695	ugt-26	281.717	0.858012	0.188296	4.55671	5.2e-06	0.000187341
WBGene00016204	gsto-1	1642.58	0.820794	0.152422	5.38503	7.24e-08	4.54e-06
WBGene00021979	Y58A7A.5	276.607	0.645353	0.162926	3.96101	7.46e-05	0.00174461
WBGene00044485	Y54G2A.41	819.566	0.552689	0.159657	3.46173	0.000536707	0.00841943
WBGene00012339	W07G4.5	5740.25	0.49121	0.100099	4.90723	9.24e-07	4.03e-05
WBGene00007131	pals-26	221.504	0.473958	0.107738	4.39917	1.09e-05	0.000356835
WBGene00012279	W05B10.4	521.952	0.470467	0.126426	3.72128	0.000198214	0.00388217
WBGene00220165	Y47G6A.36	200.59	0.4463	0.113045	3.94798	7.88e-05	0.00181916
WBGene00006915	vha-6	30735.9	0.442923	0.0806688	5.49064	4e-08	2.68e-06
WBGene00000692	col-118	3273.86	0.430525	0.0950088	4.53142	5.86e-06	0.000208641
WBGene00004145	pqn-62	11102	0.427934	0.0873038	4.90166	9.5e-07	4.13e-05
WBGene00019830	hrg-1	4464.55	0.413463	0.13815	2.99285	0.00276384	0.0287683
WBGene00003844	odc-1	2231.01	0.392078	0.112695	3.47911	0.000503087	0.0080063
WBGene00002054	ifb-2	67893.1	0.386056	0.0557421	6.92576	4.34e-12	6.41e-10
WBGene00013104	Y51H4A.8	1997.98	0.374762	0.0727009	5.15484	2.54e-07	1.32e-05
WBGene00010174	F56H9.2	24269.2	0.367351	0.092536	3.96982	7.19e-05	0.0016909
WBGene00000107	alh-1	15328.4	0.355778	0.060231	5.9069	3.49e-09	3.05e-07
WBGene00003941	pbo-1	3198.61	0.351855	0.0629903	5.58586	2.33e-08	1.64e-06
WBGene00008341	ttr-44	5496.24	0.35141	0.100671	3.49067	0.000481808	0.00780991
WBGene00001685	gpd-3	48955.2	0.345211	0.0801799	4.30545	1.67e-05	0.000518412
WBGene00021882	nprt-1	1866.34	0.341092	0.0814823	4.18609	2.84e-05	0.000801511
WBGene00020703	T22F7.4	1152.23	0.306779	0.111155	2.75991	0.00578168	0.0492723
WBGene00019546	glct-6	1295.88	0.301023	0.106957	2.81443	0.00488642	0.044047
WBGene00015130	vps-33.1	1626.58	0.300473	0.0833688	3.60414	0.000313185	0.00561562
WBGene00008522	nlp-59	1234.16	0.292906	0.0952418	3.07539	0.00210226	0.0235908
WBGene00009796	F46G10.1	3950.23	0.287784	0.0877107	3.28105	0.0010342	0.013881
WBGene00001598	glh-1	2404.65	0.28198	0.064742	4.35545	1.33e-05	0.000424275
WBGene00001453	flp-10	1352.62	0.279213	0.0750205	3.72182	0.00019779	0.00387846
WBGene00003627	nhr-34	5206.25	0.278993	0.0675394	4.13081	3.61e-05	0.000988869
WBGene00007023	mdt-27	2328.95	0.270431	0.0896285	3.01724	0.00255088	0.0272544
WBGene00000081	ads-1	14784.5	0.267699	0.0918166	2.91558	0.00355024	0.0350158
WBGene00001794	gta-1	14899.2	0.257462	0.0340781	7.55507	4.19e-14	7.96e-12
WBGene00000006	aat-5	6369.23	0.253608	0.0513203	4.94167	7.75e-07	3.5e-05
WBGene00015389	scav-1	3672.91	0.251695	0.0454703	5.53536	3.11e-08	2.12e-06
WBGene00007058	dmd-6	8812.59	0.249631	0.0830779	3.00479	0.00265765	0.0279442
WBGene00021637	Y47G6A.7	2355.81	0.240823	0.0598749	4.0221	5.77e-05	0.00143556
WBGene00010049	F54D5.3	16388.4	0.23782	0.0719739	3.30425	0.000952293	0.0129856
WBGene00016542	C39H7.4	3431.11	0.229879	0.0619486	3.71081	0.000206601	0.00399911
WBGene00007614	gnrr-2	1678.56	0.228165	0.0555962	4.10397	4.06e-05	0.00107887
WBGene00000214	asp-1	211806	0.227973	0.0635461	3.58752	0.000333841	0.00594094
WBGene00008582	F08G5.3	1502.57	0.223881	0.0542245	4.12878	3.65e-05	0.000995991
WBGene00019160	nlp-49	19575.4	0.210726	0.0762732	2.76278	0.0057312	0.0491162
WBGene00044326	tag-322	946.598	0.208449	0.0590132	3.53225	0.000412044	0.0069585
WBGene00020500	T14B4.3	671.51	0.20374	0.0715413	2.84787	0.00440127	0.0410141
WBGene00022200	fard-1	10735.8	0.20047	0.0639699	3.13381	0.0017255	0.0204124
WBGene00017123	maoc-1	1633.09	0.199167	0.0716454	2.7799	0.00543749	0.0474133
WBGene00011102	R07E3.1	19018.8	0.188852	0.0621093	3.04064	0.0023608	0.0257278
WBGene00012804	slc-36.1	909.858	0.174612	0.0602374	2.89873	0.00374683	0.0362419
WBGene00003746	nlp-8	5703.89	0.162274	0.0559	2.90293	0.00369683	0.0359389
WBGene00020114	pde-4	17445.2	0.157514	0.0486703	3.23634	0.00121074	0.0156668
WBGene00000088	aex-5	2063.44	0.156193	0.0555742	2.81054	0.0049459	0.0443834
WBGene00020721	T23B12.6	1495.77	0.154263	0.0557314	2.76797	0.00564059	0.0485793
