# Supplementary material for: PBRM-1/PBAF-regulated genes in a multipotent progenitor in Caenorhabditis elegans
Source: G3 (Bethesda). 2023 Dec 27;14(3):jkad297. doi: 10.1093/g3journal/jkad297 (PMC10917506; doi:10.1093/g3journal/jkad297)
Supplement: jkad297_Supplementary_Data [file jkad297_supplementary_data.zip › File_S3_G3-2023-404630.xlsx]

## Sheet: Legend
	File S3 GO term analysis
	1) GO biological process terms for pbrm-1 DEGs that are SGP expressed
	2) Genes with GO term "muscle contraction" or "striated muscle cell development"
	3) Genes with GO biological process term "neuropeptide signaling pathway"

## Sheet: GO biological process
Analysis Type:	PANTHER Overrepresentation Test (Released 20221013)
Annotation Version and Release Date:	GO Ontology database DOI: 10.5281/zenodo.7709866 Released 2023-03-06
Analyzed List:	pbrm-1-regulated, filtered for SGP expression
Reference List:	Background_TPM
Test Type:	FISHER
Correction:	FDR
GO biological process complete		Background	SGP expressed	expected	over/under	fold Enrichment	raw P-value	FDR
protein refolding	GO:0042026	10	6	0.56	+	10.78	0.000107	0.014
protein folding	GO:0006457	112	35	6.23	+	5.62	2.95e-14	1.81e-11
cellular process	GO:0009987	6858	498	381.61	+	1.31	2.54e-13	1.2e-10
protein import into mitochondrial matrix	GO:0030150	17	7	0.95	+	7.4	0.000174	0.0193
intracellular protein transmembrane transport	GO:0065002	40	10	2.23	+	4.49	0.000237	0.0241
protein transmembrane transport	GO:0071806	41	10	2.28	+	4.38	0.000281	0.0268
protein transport	GO:0015031	394	46	21.92	+	2.1	1.1e-05	0.00192
establishment of protein localization	GO:0045184	407	46	22.65	+	2.03	2.45e-05	0.00405
protein localization	GO:0008104	614	60	34.17	+	1.76	6.83e-05	0.0095
cellular macromolecule localization	GO:0070727	615	60	34.22	+	1.75	6.98e-05	0.0095
macromolecule localization	GO:0033036	772	70	42.96	+	1.63	0.000142	0.017
nitrogen compound transport	GO:0071705	580	58	32.27	+	1.8	6.13e-05	0.00872
organic substance transport	GO:0071702	803	70	44.68	+	1.57	0.000451	0.0389
intracellular protein transport	GO:0006886	252	37	14.02	+	2.64	6.87e-07	0.00015
intracellular transport	GO:0046907	516	54	28.71	+	1.88	3.41e-05	0.00536
establishment of localization in cell	GO:0051649	643	59	35.78	+	1.65	0.000384	0.0346
establishment of protein localization to organelle	GO:0072594	127	20	7.07	+	2.83	9.17e-05	0.0122
protein localization to organelle	GO:0033365	227	28	12.63	+	2.22	0.000306	0.0288
cellular component organization or biogenesis	GO:0071840	1909	164	106.22	+	1.54	6.74e-08	1.97e-05
protein targeting	GO:0006605	92	15	5.12	+	2.93	0.000484	0.0406
protein transmembrane import into intracellular organelle	GO:0044743	29	8	1.61	+	4.96	0.00057	0.0459
IRE1-mediated unfolded protein response	GO:0036498	116	39	6.45	+	6.04	1.32e-16	1.16e-13
endoplasmic reticulum unfolded protein response	GO:0030968	156	45	8.68	+	5.18	7.56e-17	9.25e-14
cellular response to unfolded protein	GO:0034620	180	49	10.02	+	4.89	2.27e-17	1.39e-13
cellular response to topologically incorrect protein	GO:0035967	191	50	10.63	+	4.7	4.14e-17	1.27e-13
cellular response to organic substance	GO:0071310	291	56	16.19	+	3.46	5.69e-14	3.17e-11
cellular response to chemical stimulus	GO:0070887	446	63	24.82	+	2.54	2.57e-10	9.27e-08
response to chemical	GO:0042221	915	80	50.91	+	1.57	0.000142	0.0167
response to organic substance	GO:0010033	396	66	22.04	+	3	1.25e-13	6.39e-11
response to topologically incorrect protein	GO:0035966	200	51	11.13	+	4.58	5.04e-17	7.71e-14
response to stress	GO:0006950	1005	110	55.92	+	1.97	1.21e-10	4.63e-08
cellular response to stress	GO:0033554	537	72	29.88	+	2.41	1.19e-10	4.87e-08
response to unfolded protein	GO:0006986	184	49	10.24	+	4.79	4.8e-17	9.8e-14
response to endoplasmic reticulum stress	GO:0034976	197	50	10.96	+	4.56	1.21e-16	1.23e-13
protein localization to endoplasmic reticulum	GO:0070972	30	9	1.67	+	5.39	0.000153	0.0174
muscle contraction	GO:0006936	29	8	1.61	+	4.96	0.00057	0.0447
muscle system process	GO:0003012	29	8	1.61	+	4.96	0.00057	0.0453
ribosomal large subunit biogenesis	GO:0042273	47	11	2.62	+	4.21	0.000192	0.0206
ribonucleoprotein complex biogenesis	GO:0022613	261	45	14.52	+	3.1	4.11e-10	1.4e-07
cellular component biogenesis	GO:0044085	799	79	44.46	+	1.78	2.87e-06	0.000549
ribosome biogenesis	GO:0042254	195	41	10.85	+	3.78	1.29e-11	5.64e-09
endoplasmic reticulum to Golgi vesicle-mediated transport	GO:0006888	60	14	3.34	+	4.19	2.75e-05	0.00443
striated muscle cell development	GO:0055002	45	10	2.5	+	3.99	0.000531	0.0439
rRNA processing	GO:0006364	142	30	7.9	+	3.8	6.57e-09	2.12e-06
ncRNA processing	GO:0034470	271	40	15.08	+	2.65	2.11e-07	4.96e-05
RNA processing	GO:0006396	491	49	27.32	+	1.79	0.000258	0.0251
gene expression	GO:0010467	1028	92	57.2	+	1.61	2.29e-05	0.00389
macromolecule metabolic process	GO:0043170	2975	212	165.54	+	1.28	0.000208	0.022
organic substance metabolic process	GO:0071704	4074	297	226.69	+	1.31	5.55e-07	0.000126
metabolic process	GO:0008152	4309	310	239.77	+	1.29	8.99e-07	0.00019
nucleobase-containing compound metabolic process	GO:0006139	1306	106	72.67	+	1.46	0.000192	0.021
organic cyclic compound metabolic process	GO:1901360	1411	110	78.51	+	1.4	0.00062	0.0463
heterocycle metabolic process	GO:0046483	1356	108	75.45	+	1.43	0.000314	0.0287
cellular metabolic process	GO:0044237	2981	212	165.87	+	1.28	0.000212	0.022
primary metabolic process	GO:0044238	3847	286	214.06	+	1.34	1.75e-07	4.28e-05
cellular aromatic compound metabolic process	GO:0006725	1361	109	75.73	+	1.44	0.000252	0.0248
cellular nitrogen compound metabolic process	GO:0034641	1589	135	88.42	+	1.53	2.37e-06	0.000468
nitrogen compound metabolic process	GO:0006807	3342	257	185.96	+	1.38	7.54e-08	2.1e-05
ncRNA metabolic process	GO:0034660	332	46	18.47	+	2.49	1.32e-07	3.51e-05
rRNA metabolic process	GO:0016072	150	30	8.35	+	3.59	1.94e-08	5.95e-06
ribosomal small subunit biogenesis	GO:0042274	53	11	2.95	+	3.73	0.00047	0.04
actomyosin structure organization	GO:0031032	55	11	3.06	+	3.59	0.000617	0.0466
actin cytoskeleton organization	GO:0030036	177	23	9.85	+	2.34	0.000597	0.0463
neuropeptide signaling pathway	GO:0007218	138	22	7.68	+	2.87	3.54e-05	0.00542
supramolecular fiber organization	GO:0097435	151	22	8.4	+	2.62	0.000116	0.0145
amino acid metabolic process	GO:0006520	182	24	10.13	+	2.37	0.000242	0.0242
organonitrogen compound metabolic process	GO:1901564	2400	186	133.55	+	1.39	6.19e-06	0.00111
carboxylic acid metabolic process	GO:0019752	399	44	22.2	+	1.98	5.46e-05	0.00815
oxoacid metabolic process	GO:0043436	400	44	22.26	+	1.98	5.64e-05	0.00822
organic acid metabolic process	GO:0006082	438	44	24.37	+	1.81	0.000393	0.0349
small molecule metabolic process	GO:0044281	745	68	41.45	+	1.64	0.00015	0.0174
translation	GO:0006412	259	30	14.41	+	2.08	0.00044	0.0385
peptide biosynthetic process	GO:0043043	265	30	14.75	+	2.03	0.000543	0.0444
peptide metabolic process	GO:0006518	301	35	16.75	+	2.09	0.000112	0.0143
amide metabolic process	GO:0043603	399	43	22.2	+	1.94	0.000131	0.0161
organonitrogen compound biosynthetic process	GO:1901566	760	68	42.29	+	1.61	0.000314	0.0291
protein metabolic process	GO:0019538	1952	145	108.62	+	1.33	0.000598	0.0458
Unclassified	UNCLASSIFIED	8232	331	458.06	+	0.72	1.14e-15	8.75e-13
sensory perception of chemical stimulus	GO:0007606	300	0	16.69	-	< 0.01	1.4e-07	3.57e-05
sensory perception	GO:0007600	328	2	18.25	-	0.11	4.93e-06	0.000915
nervous system process	GO:0050877	474	5	26.38	-	0.19	1.21e-06	0.000247
Shading indicates the top level of heierarchical clustering

## Sheet: muscle function
WBGeneID	Gene name	Sequence name	Brief description	log2FoldChange	Muscle enriched	M24 enriched	Fold change
WBGene00006764	unc-27	ZK721.2	unc-27 encodes a troponin I isoform; unc-27 is required for coordinated motility and normal muscle morphology; structural analyses indicate that unc-27 is required for proper sarcomeric organization; unc-27/troponin I interacts with the body wall and pharynx types of troponin C; expression studies show that unc-27 is expressed in body wall, vulval and anal muscles.	-0.318389	Yes	Yes	0.801965
WBGene00006589	tnt-4	T08B1.2	Predicted to enable tropomyosin binding activity. Predicted to be involved in muscle contraction and sarcomere organization. Predicted to be part of troponin complex.	-0.197591	No	No	0.872005
WBGene00009730	myo-6	F45G2.2	Predicted to enable actin filament binding activity and microfilament motor activity. Predicted to be involved in muscle contraction and sarcomere organization. Predicted to be located in cytoplasm and myosin filament. Predicted to be part of myosin II complex.	-0.214493	Yes	Yes	0.861849
WBGene00003495	mup-2	T22E5.5	mup-2 encodes the muscle contractile protein troponin T ( TnT ) homologous to vertebrate and invertebrate TnT and contains an invertebrate- specific COOH -terminal tail; mup-2 affects embryonic body wall muscle cell contraction, sarcomere organization, cell positioning, regulated muscle contraction in larval and adult body wall muscle, epidermal morphogenesis, and is required for proper function …	-0.424946	Yes	Yes	0.744866
WBGene00003934	pat-10	F54C1.7	pat-10 encodes body wall muscle troponin C, the calcium-binding component of the troponin complex of actin thin filaments; PAT-10 is essential for muscle contraction and thus for completion of embryonic morphogenesis and elongation; by homology, PAT-10 likely functions to regulate body wall muscle contraction in response to changes in intracellular calcium; PAT-10 is expressed in body wall muscle…	-0.154315	Yes	Yes	0.898559
WBGene00006587	tnt-2	F53A9.10	Predicted to enable tropomyosin binding activity. Predicted to be involved in muscle contraction and sarcomere organization. Predicted to be part of troponin complex.	-0.308336	Yes	Yes	0.807573
WBGene00002978	lev-11	Y105E8B.1	lev-11 encodes tropomyosin, an actin-binding contractile structural protein orthologous to human TROPOMYOSIN 1 (TPM1; OMIM:191010), which when mutated leads to familial hypertrophic cardiomyopathy; LEV-11 is required for embryonic development, normal body morphology, and locomotion; expressed as multiple tissue-specific isoforms generated by alternative mRNA splicing and promoter use, LEV-11 is d…	-0.233235	Yes	Yes	0.850725
WBGene00006585	tni-3	T20B3.2	tni-3 encodes one of the four elegans troponin I genes; tni-3 is required for coordinated movement, normal body and muscle morphology and for the proper contractions of the vulva and anus; CeTNI-3 interacts with both the body wall and pharynx troponin C; tni-3 is strongly expressed in body wall, head and vulval muscles.	-0.429926	Yes	Yes	0.7423
WBGene00001115	dyb-1	F47G6.1	dyb-1 encodes a homolog of mammalian alpha-dystrobrevin (DTNA); DYB-1 physically interacts with DYS-1/dystrophin in vitro and CTN-1/alpha-catulinand and DYS-1/dystrophin in vivo.	-0.286309	No	No	0.819997
WBGene00003209	mel-26	ZK858.4	mel-26 encodes a MATH and BTB/POZ domain-containing protein that functions as a novel substrate-specific adaptor of the CUL-3-containing E3 ubiquitin ligase; MEL-26 is required maternally for formation of mitotic spindles in the early embryo, and as a component of a ubiquitin ligase complex, for degradation of the microtubule-severing protein MEI-1 at the meiosis to mitosis transition; MEL-26 is …	0.154859	No	No	1.11331
WBGene00006787	unc-52	ZC101.2	The unc-52 gene encodes perlecan, a protein orthologous to human basement membrane-specific heparan sulfate proteoglycan core protein (HSPG2; OMIM:142461, which when mutated leads to Schwartz-Jampel syndrome or dyssegmental dysplasia); UNC-52 plays essential roles in muscle structure development and regulation of growth factor-like signaling pathways; UNC-52 is synthesized by the hypodermis and l…	-0.489003	Yes	No	0.712517
WBGene00003930	pat-3	ZK1058.2	pat-3 encodes the C. elegans beta-integrin subunit; pat-3 is an essential gene that is required for muscle cell attachment to the overlying hypodermis and for normal muscle filament assembly and function; in addition, pat-3 is required for normal axon guidance and for ovulation; antibody staining reveals that PAT-3 is expressed in body wall muscle as well as in the anal depressor, sphincter, inte…	-0.251267	Yes	No	0.840158
GO categories: muscle function and striated muscle cell development

## Sheet: Neuropeptide signaling
WBGeneID	Gene name	Sequence name	Brief Description	log2FoldChange	SGP/hmc-biased
WBGene00008002	nlp-48	C38C10.6		0.323391
WBGene00007614	gnrr-2	C15H11.2		0.228165	hmc
WBGene00003745	nlp-7	F18E9.2		0.293754
WBGene00003758	nlp-20	F45E4.8	nlp-20 encodes a predicted neuropeptide of the FAFA family; expressed in pharyngeal neurons.	-0.209634
WBGene00003764	nlp-26	Y43F8C.2	nlp-26 encodes a predicted neuropeptide not found in multigene families within C. elegans and is not clearly related to other well-characterized neuropeptides.	-0.517642
WBGene00003749	nlp-11	ZK1320.10		0.207362	hmc
WBGene00008522	nlp-59	F02D8.5		0.292906	hmc
WBGene00044006	nlp-82	H32K21.1		0.239979	SGP
WBGene00008589	nlp-57	F08G12.8		-0.548351
WBGene00001454	flp-11	K02G10.4		0.269927	SGP
WBGene00015046	nlp-34	B0213.17		-1.49311
WBGene00003756	nlp-18	F33A8.2	nlp-18 encodes four predicted neuropeptide-like proteins; in C. elegans, nlp-18 is part of the FAFA neuropeptide family that also contains nlp-20; nlp-18 is expressed in a variety of neurons, including ASI, NSM, four head neurons, two tail neurons, and two anterior pharyngeal neurons; nlp-18 expression is also detected in the spermatheca, the rectal gland, and the intestine; as loss of nlp-18 act…	0.226432
WBGene00018117	nlp-47	F36H12.1		0.336348	SGP
WBGene00011141	nlp-66	R08B4.5		-0.416349
WBGene00019160	nlp-49	H05L03.3		0.210726	hmc
WBGene00016114	flp-27	C25H3.5		0.25061
WBGene00001446	flp-3	W07E11.2	flp-3 encodes nine copies of a GTMRFamide-containing peptide that is predicted to function as a neuropeptide that inhibits pharyngeal action potential in a manner similar to octopamine without having a significant effect on basal resting membrane potential; flp-3 is expressed in three pairs of neurons IL1D, OLL, URB.	0.243718
WBGene00003767	nlp-29	B0213.4	nlp-29 encodes an antimicrobial, neuropeptide-like protein; nlp-29 appears to play a role in innate immunity, as its expression in the epidermis is strongly induced following fungal infection; nlp-29 expression is also induced following physical injury and osmotic stress; nlp-29 expression following fungal infection or physical wounding is regulated by a TIR-1, (Toll-interleukin 1 receptor (TIR) …	-0.516542
WBGene00003769	nlp-31	B0213.6	nlp-31 encodes five predicted neuropeptide-like proteins; in C. elegans, nlp-31 is part of the YGGWamide neuropeptide family that also contains nlp-24, nlp-25, and nlp-27-32; nlp-31 is expressed in the hypodermis, and its expression is also detected in precomma-stage embryos; nlp-31 expression is upregulated in response to fungal infection and, when synthesized in vitro, demonstrates antifungal a…	-0.629476
WBGene00003741	nlp-3	F48C11.3	nlp-3 encodes a neuropeptide-like protein of the GFxGF family with similarity to orcokinins, highly conserved peptides native to crustaceans that enhance hindgut contractions; NLP-3 is expressed in neurons in the head, pharynx, and vulva, and in the intestine; the precise role of NLP-3 in nervous system function and development is not yet clear.	0.25083	SGP
WBGene00077775	nlp-58	T07C12.15		0.952497	hmc
WBGene00003746	nlp-8	D2005.2		0.162274	hmc
6 are normally hmc-biased and all are up-regulated in pbrm-1 mutants
