# Supplementary material for: PBRM-1/PBAF-regulated genes in a multipotent progenitor in Caenorhabditis elegans
Source: G3 (Bethesda). 2023 Dec 27;14(3):jkad297. doi: 10.1093/g3journal/jkad297 (PMC10917506; doi:10.1093/g3journal/jkad297)
Supplement: jkad297_Supplementary_Data [file jkad297_supplementary_data.zip › File_S4_G3-2023-404630.xlsx]

## Sheet: Legend
	File S4 Differential expressioon analysis of pbrm-1 exons
	1) DexSeq output for pbrm-1. Statistically significant differences are highlighted.

## Sheet: DEXSeq - pbrm-1
groupID	featureID	exonBaseMean	dispersion	pvalue	padj	seqnames	start	end	width	strand	GroupA	GroupB	log2fold_GroupB_GroupA
WBGene00007042	E001	340.161	0	0.002	0.319	I	7495437	7495567	131	+	32.558	34.247	0.073
WBGene00007042	E002	1526.86	0.001	0.002	0.282	I	7495614	7496611	998	+	64.705	66.921	0.049
WBGene00007042	E003	733.415	0	0	0	I	7496664	7497006	343	+	46.261	49.281	0.091
WBGene00007042	E004	766.428	0	0	0.001	I	7497063	7497497	435	+	47.615	49.873	0.067
WBGene00007042	E005	394.467	0	0.007	0.571	I	7497498	7497589	92	+	35.11	36.553	0.058
WBGene00007042	E006	285.802	0.001	0.146	1	I	7497668	7497669	2	+	30.374	31.098	0.034
WBGene00007042	E007	1767.56	0.001	0.005	0.5	I	7497670	7498613	944	+	69.087	70.776	0.035
WBGene00007042	E008	1617.23	0.001	0	0.021	I	7498662	7499419	758	+	66.021	68.816	0.06
WBGene00007042	E009	731.002	0.001	0.002	0.322	I	7499612	7499787	176	+	46.711	48.641	0.058
WBGene00007042	E010	578.319	0	0.001	0.14	I	7499837	7499937	101	+	41.972	43.708	0.058
WBGene00007042	E011	13.0214	0.002	0	0.003	I	7499982	7499984	3	+	5.193	7.969	0.618
WBGene00007042	E012	553.377	0	0.003	0.38	I	7499985	7500056	72	+	41.274	42.671	0.048
WBGene00007042	E013	1635.07	0	0	0	I	7501317	7501727	411	+	69.213	66.105	-0.066
WBGene00007042	E014	1331.92	0	0	0.016	I	7501825	7502050	226	+	63.426	60.647	-0.065
WBGene00007042	E015	1845.81	0.001	0	0.003	I	7502122	7502558	437	+	72.975	69.159	-0.077
WBGene00007042	E016	1604.06	0.001	0	0	I	7502605	7502891	287	+	69.236	64.809	-0.095
WBGene00007042	E017	1105.73	0.001	0	0.003	I	7502944	7503067	124	+	59.057	55.324	-0.094
WBGene00007042	E018	1092.59	0.002	0.454	1	I	7503114	7503574	461	+	57.454	56.429	-0.026
WBGene00007042	E019	10.2225	0.051	0	0.041	I	7503575	7503577	3	+	4.126	7.347	0.833
Note that E006, E011, and E019 are 2-3 bps and do not correspond with known exons (gray highlight)
Adjusted p-value ≤ 0.05
